# Supplementary material for: Backbone phylogeny of Salix based on genome skimming data
Source: Plant Divers. 2024 Sep 12;47(2):178–88. doi: 10.1016/j.pld.2024.09.004 (PMC11963080; doi:10.1016/j.pld.2024.09.004)
Supplement: Multimedia component 2 [file mmc2.xlsx]

## Sheet: Table S1
Table S1. Summary for SCO and plastome dataset used for phylogenetic study.
SCO dataset
Subgenus1	Samples NO.2	Species NO.	Species NO. (include infraspecies)	Section NO.	Data set	Alignment Length (bp)	Variable sites No.	Parsimony informative sites No.
Chosenia	2	1	1	1	1449 SCO	3654129	1,143,079 (31.3%)	725,118 (19.8%)
Pleuradenia	1	1	1	1
Protitea	8	8	8	3
Salix	24	15	16	3	6238 SCO	9420253	5,692,996 (60.4%)	4,081,058 (43.3%)
Longifoliae	3	2	2	1
Chamaetia	79	60	66	12
Vetrix	56	37	40	19	253 SCO3	378006	116,953 (30.9%)	73,687 (19.5%)
Total (ingroup only)	173	124	134	40
Total (with outgroup)	175	126	136	/
Plastome dataset
Subgenus1	Samples NO.4	Species NO.	Species NO. (include infraspecies)	Section NO.	Alignment Length (bp)	Variable sites No.	Parsimony informative sites No.
Chosenia	3	1	1	1	67915	2,582 (3.8%)	1,704 (2.5%)
Pleuradenia	1	1	1	1
Protitea	9	9	9	3
Salix	31	16	19	3
Longifoliae	3	2	2	1
Chamaetia	59	50	51	13
Vetrix	85	49	52	22
Total (ingroup only)	191	128	135	44
Total (with outgroup)	194	131	138	/
1 The assignment of species to subgenus and section is mainly based on the Salix system of Ohashi (2001) and Argus (2010), which is based on Japanese and North American Salix, respectively.
2 66 samples from 60 Salix species plus two varieties were newely generated in this study.
3 253 SCO out of the 6238 SCO were identified in the 390 shared single-copy orthology genes among 11 Salicaceae species (SCO-11sp) as inferred by a former study by Chen et al. (2019).
4 65 plastomes from 59 spcies plus two varieties were assembled using the sequence data generated in this study, and 12 additional plastomes were reassembled using publicly available SRA data from NCBI.

## Sheet: Table S2
Table S2. Sample information, sequence statistics used for SCO assembly.
Sample ID or SRA accession No.	CNCB accession No. for samples sequenced in this study	Voucher No. and deopsited herbarium for samples sequenced in this study	Species	Subgenus**	Section	Distribution in country level	Location	County	Province	Country	Elevation			Raw reads	Raw bases(bp)	raw base (G)	Raw Q20(%)	Raw Q30(%)	Raw GC content(%)	Clean reads	Clean bases(bp)	Clean Q20(%)	Clean Q30(%)	Clean GC content(%)	Low quality reads	Duplication reads rate(%)	Data use rate(%)	Average detpth***
SRX8785825			Salix arbutifolia	Chosenia	Chosenia	China, Japan, Korea, Russia								87622956	8762295600	8.7623	91.52	85.64	37.27	78539502	7831774278	97.37	92.08	37	8910742	0.57	89.63	21.05
			Salix arbutifolia*	Chosenia	Chosenia	China, Japan, Korea, Russia
SRR12534676		T. Tanaka s.n., KUN	Salix cardiophylla	Pleuradenia	Urbanianae	China, Japan, Korea, Russia		Honshu		Japan	676			31228768	4684315200	4.68432	96.29	91.53	49.46	30332040	4527908694	97.25	92.95	49.43	893858	5.87	97.13	13.19
SRX12305593			Salix amygdaloides	Protitea	Humboldtianae	America, Canada								50289820	7537251642	7.53725	96.86	91.44	37.7	50289680	7482327201	96.99	91.62	37.65	140	20.09	100	22.43
SRX12305577			Salix caroliniana	Protitea	Humboldtianae	America								68120374	10209937583	10.2099	97.5	92.95	36.1	68120176	10136746976	97.65	93.16	36.03	198	11.8	100	30.39
SRX12305600			Salix tetrasperma	Protitea	Tetraspermae	China, India, Indonesia, Malaysia, Myanmar, Pakistan, Philippines, Thailand, Vietnam								75870314	11254179426	11.2542	96.78	91.65	35.73	75870122	11143413504	96.96	91.94	35.71	192	15.88	100	33.41
SRX12305624			Salix balansaei	Protitea	Wilsonia	China, Vietnam								83240570	12476950130	12.477	97.06	91.94	35.56	83239992	12314028228	97.25	92.21	35.5	578	11.03	100	36.92
CJ12	CRX858661	Jiahui Chen 1712, KUN	Salix cavaleriei	Protitea	Wilsonia	China	Lashihai	Lijiang	Yunnan	China	2450			30661752	4599262800	4.59926	96.16	91.76	37.06	29772922	4416806180	97.3	93.45	36.92	885720	6	97.1	12.86
SRX12305636			Salix chaenomeloides	Protitea	Wilsonia	China, Japan, Korea								52898228	7926731053	7.92673	97.1	91.93	34.42	52898128	7870856468	97.24	92.12	34.39	100	13.75	100	23.6
CJ34	CRX858680	Jiahui Chen 458, KUN	Salix chingiana	Protitea	Wilsonia	China	Xining People's Park	Xining	Qinghai	China	2237			30859036	4628855400	4.62886	95.97	91.43	36.41	29892930	4425516726	97.26	93.34	36.24	962682	6.01	96.87	12.85
			Salix dunnii*	Protitea	Wilsonia	China
SRX12305595			Salix lucida	Salix	Salicaster	America, Canada, France								84970454	12733681497	12.7337	97.02	91.84	35.22	84970242	12653816226	97.15	92.02	35.18	212	11.45	100	37.94
CJ27	CRX858675	Jiahui Chen 1727, KUN	Salix paraplesia	Salix	Salicaster	China	Chonggu	Ganzi	Sichuan	China	4050			31192748	4678912200	4.67891	96.38	92.12	36.34	30210874	4508506991	97.45	93.68	36.19	964266	6.47	96.85	13.09
LS150	CRX858626	Kaiyun Chen et al. CKYgs21, KUN	Salix paraplesia	Salix	Salicaster	China	Jiantangzhen	Shangri-La	Yunnan	China	3289			89421872	13413280800	13.4133	97.01	92.18	36.05	88715940	13247761402	97.33	92.59	35.99	699254	18	99.21	39.4
SRX12305633			Salix paraplesia	Salix	Salicaster	China								100834856	15077464639	15.0775	96.74	91.19	36.07	100834608	15022029972	96.81	91.28	36.04	248	13.47	100	45.04
LS276	CRX858645	Kaiyun Chen et al. CKY202159, KUN	Salix paraplesia var. subintegra	Salix	Salicaster	China	Lasha	Lasha	Xizhang	China	3604			89694466	13454169900	13.4542	96.11	90.62	37.77	88610956	13085045620	96.78	91.5	37.68	1075870	21.2	98.79	38.75
CJ44	CRX858687	Dongchao Wang 269, KUN	Salix pentandra	Salix	Salicaster	America, Canada, China, Mongolia, Russia	Xiaoxinganling Botanical Garden	Yichun	Heilongjiang	China	246			30808342	4621251300	4.62125	96.07	91.64	37.16	29946860	4430846762	97.31	93.46	37.01	858088	6.66	97.2	12.91
SRX12305570			Salix pentandra	Salix	Salicaster	America, Canada, China, Mongolia, Russia								78760220	11845435283	11.8454	98.13	94.41	35.25	78760180	11822029871	98.17	94.47	35.23	40	18.97	100	35.44
SRX8928288			Salix alba	Salix	Salix	Algeria, America, Britain, Canada, China, Cyprus, France, Germany, Greece, Latvia, Morocco, Netherlands, Portugal, Russia, Spanish, Turkish								45633000	6890583000	6.89058	95.72	90.78	39.14	44769474	5525504548	97.31	93.21	37.48	857944	1.97	98.11	16.25
CJ38	CRX858683	Jiahui Chen 537, KUN	Salix bangongensis	Salix	Salix	China	Shiquanhe	Gaer	Xizhang	China	4280			30718464	4607769600	4.60777	96.61	92.6	40.17	29845764	4432396466	97.67	94.11	40.02	741032	6.64	97.16	12.91
SRX12305638			Salix cf. fragilis	Salix	Salix	China, Finland, Georgia, Norway, Russia								70387874	10548824788	10.5488	97.35	92.66	35.58	70387506	10430457739	97.53	92.93	35.56	368	13.08	100	31.27
SRX10827284			Salix chienii	Salix	Salix	China								191039770	28655965500	28.656	97.7	93.35	35.35	189812744	28471911600	97.89	93.58	35.33	1227026	17.83	99.36	84.81
SRX12305562			Salix chienii	Salix	Salix	China								87799648	13160538150	13.1605	97.09	92.02	36.54	87799232	12996753528	97.24	92.25	36.53	416	10.55	100	38.96
CJ01	CRX858650	Jiahui Chen 1701, KUN	Salix heteromera	Salix	Salix	China	Lashihai	Lijiang	Yunnan	China	2450			30758276	4613741400	4.61374	96.11	91.7	35.24	29854098	4426034920	97.27	93.42	35.1	901030	5.98	97.06	12.88
CJ30	CRX858677	Dongchao Wang 257, KUN	Salix koreensis	Salix	Salix	China, Japan, Korea, Russia	Xiaoxinganling Botanical Garden	Yichun	Heilongjiang	China	246			30849652	4627447800	4.62745	95.74	90.89	36.93	29829336	4418288092	97.07	92.85	36.75	1017022	5.53	96.69	12.81
SRX12734235			Salix koreensis	Salix	Salix	China, Japan, Korea, Russia								175095688	26264353200	26.2644	97.59	93.38	35.54	174146838	25820522146	98.06	93.98	35.43	948404	16.81	99.46	76.99
CJ19	CRX859142	Jiahui Chen 1719, KUN	Salix matsudana	Salix	Salix	China	Lashihai	Lijiang	Yunnan	China	2450			30124088	4518613200	4.51861	96.51	92.37	35	29374116	4367676668	97.47	93.79	34.87	746820	5.73	97.51	12.77
SRX12305569			Salix matsudana	Salix	Salix	China								74636808	11194829024	11.1948	97.94	93.95	34.8	74636724	11157414534	98	94.04	34.79	84	18.37	100	33.45
SRX12782730			Salix matsudana	Salix	Salix	China								34973738	5246060700	5.24606	97.75	93.37	36.73	34782066	5217309900	97.91	93.57	36.71	191672	18.59	99.45	15.56
CJ31	CRX858678	Hui Li et al. s.n., KUN	Salix sericocarpa	Salix	Salix	Afghanistan, China, Nepal, Pakistan	Xieerwa	Pulan	Xizhang	China	3653			31018776	4652816400	4.65282	95.99	91.54	37.17	29975084	4444584245	97.32	93.48	37.01	1006372	6.49	96.64	12.88
LS161	CRX858633	Kaiyun Chen et al. CKY20212, KUN	Salix sphaeronymphe	Salix	Salix	China	Zhendouxiang	Xiangcheng	Sichuan	China	3089			80188694	12028304100	12.0283	96.55	91.56	36.94	79572782	11641498894	97.24	92.5	36.86	609966	16.76	99.23	34.63
CJ24	CRX858672	Wang LL s.n., KUN	Salix songarica	Salix	Triandrae	Afghanistan, China, Kazakhstan, Turkmenistan, Uzbekistan	Ganhezi	Wushu	Xinjiang	China	458			31155864	4673379600	4.67338	96.44	92.15	37.67	30231218	4506966392	97.44	93.62	37.54	864792	6.11	97.03	13.11
SRX12305625			Salix triandra	Salix	Triandrae	America								56847098	8455485682	8.45549	96.09	89.97	35.8	56846956	8400382368	96.2	90.13	35.78	142	17.39	100	25.18
CJ29	CRX858676	Jiahui Chen 558, KUN	Salix triandroides	Salix	Triandrae	China	Dongtinghu	Yueyang	Hunan	China	25			31132768	4669915200	4.66992	96.04	91.6	36.74	30229782	4469216868	97.34	93.5	36.59	899598	6.36	97.1	13.01
SRX11080557			Salix triandroides	Salix	Triandrae	China								39111152	5866672800	5.86667	95.65	89.77	36.65	38794470	5699424780	96.66	91.04	36.48	315878	18.3	99.19	16.95
SRX12305559			Salix exigua	Longifoliae	Longifoliae	America, Russia								57512204	8620679467	8.62068	97.5	92.86	36.11	57512026	8570524715	97.62	93.02	36.08	178	10.45	100	25.69
SRX12305591			Salix interior	Longifoliae	Longifoliae	America, Canada, Mexico								53053934	7933421519	7.93342	96.99	91.71	37.69	53053860	7919067231	97.02	91.75	37.68	74	12.48	100	23.74
SRX8785814			Salix interior	Longifoliae	Longifoliae	America, Canada, Mexico								68068116	6806811600	6.80681	93.53	88.82	37.83	62491150	6219638941	98.15	93.94	37.59	5426404	0.47	91.81	17.12
SRX12305611			Salix austrotibetica	Chamaetia	Denticulatae	China								81670472	12250570800	12.2506	96.62	91.44	36.75	81178592	11993585242	97.18	92.18	36.65	488446	11.61	99.4	35.74
LS149	CRX858625	Kaiyun Chen et al. CKYgs20, KUN	Salix cathayana	Chamaetia	Denticulatae	China	Jiantangzhen	Shangri-La	Yunnan	China	3289			103417092	15512563800	15.5126	96.72	91.74	35.73	102702874	15153165278	97.28	92.49	35.66	706558	19.91	99.31	45.12
SRX12305599			Salix cf. polyclona	Chamaetia	Denticulatae	China								47074534	7054960742	7.05496	96.9	91.67	36.7	47074250	6944706838	97.19	92.07	36.68	284	11.32	100	20.82
LS165	CRX858635	Kaiyun Chen et al. CKY20216, KUN	Salix denticulata	Chamaetia	Denticulatae	Afghanistan, China, India, Nepal, Pakistan	Redazhen	Xiangcheng	Sichuan	China	3638			75844666	11376699900	11.3767	96.32	90.96	38.48	75106454	11036464766	96.99	91.85	38.43	732772	17.03	99.03	32.77
LS171	CRX858636	Kaiyun Chen et al. CKY202110, KUN	Salix dissa	Chamaetia	Denticulatae	China	Maanshan	Xiangcheng	Sichuan	China	4141			91627738	13744160700	13.7442	96.53	91.47	38.32	90922014	13333901130	97.21	92.38	38.29	699216	18.46	99.23	39.67
LS151	CRX858627	Kaiyun Chen et al. CKYgs22, KUN	Salix guebriantiana	Chamaetia	Denticulatae	China	Jiantangzhen	Shangri-La	Yunnan	China	3476			91615632	13742344800	13.7423	96.77	91.9	36.67	90991046	13394231052	97.37	92.71	36.61	617856	18.04	99.32	39.88
SRX12305597			Salix hypoleuca var. kansuensis	Chamaetia	Denticulatae	China								75778176	11240103169	11.2401	97.81	93.92	35.87	75777954	11153433521	97.96	94.14	35.85	222	18.52	100	33.44
SRX12305560			Salix hypoleuca var. platyphylla	Chamaetia	Denticulatae	China								70128416	10477473982	10.4775	97.09	91.93	36.16	70128258	10410050276	97.19	92.09	36.14	158	10.39	100	31.21
SRX12305628			Salix laishuiensis	Chamaetia	Denticulatae	China								81195360	12095052533	12.0951	97.7	93.29	36.9	81195144	11998605851	97.81	93.46	36.89	216	56.99	100	35.97
SRX12305629			Salix laishuiensis	Chamaetia	Denticulatae	China								78723008	11742838023	11.7428	97.7	93.25	36.36	78722834	11655922366	97.8	93.4	36.34	174	56.01	100	34.95
CJ50	CRX858688	Jiahui Chen 1750, KUN	Salix longiflora	Chamaetia	Denticulatae	Bhutan, China, India, Nepal	Yulong snow mountain	Lijiang	Yunnan	China	3400			30930062	4639509300	4.63951	95.66	91	37.67	30055596	4420261164	97.09	93.11	37.52	870700	8.09	97.17	12.88
SRX12305605			Salix longiflora	Chamaetia	Denticulatae	Bhutan, China, India, Nepal								57136694	8560502282	8.5605	96.53	91.07	36.4	57136332	8409236801	96.94	91.63	36.36	362	9	100	25.21
LS208	CRX858639	Kaiyun Chen et al. CKY202129, KUN	Salix longiflora var. albescens	Chamaetia	Denticulatae	China	Haizishan	Litang	Sichuan	China	3808			86825386	13023807900	13.0238	96.93	92.2	36.57	86174968	12675972752	97.51	92.98	36.49	643208	21.51	99.25	37.72
SRX12305634			Salix luctuosa	Chamaetia	Denticulatae	China								58618700	8664068720	8.66407	96.45	90.6	36.19	58618346	8579884161	96.59	90.81	36.17	354	16.78	100	25.72
LS212	CRX858642	Kaiyun Chen et al. CKY202133, KUN	Salix paratetradenia	Chamaetia	Denticulatae	China	Rumeizhen	Mangkang	Xizhang	China	3514			82513886	12377082900	12.3771	96.67	91.65	36.6	81882086	12040132528	97.29	92.49	36.54	625138	20.56	99.23	35.82
LS147	CRX858623	Kaiyun Chen et al. CKYgs18, KUN	Salix pseudowolohoensis	Chamaetia	Denticulatae	China	Jiantangzhen			China	3267			86537088	12980563200	12.9806	96.7	91.66	36.09	85854248	12717026710	97.19	92.31	36.02	676186	16.03	99.21	37.83
SRX12305567			Salix tangii	Chamaetia	Denticulatae	China								74316736	11076282733	11.0763	98.09	94.49	35.47	74316578	11015344026	98.19	94.64	35.46	158	18.66	100	33.02
LS152	CRX858628	Kaiyun Chen et al. CKYgs23, KUN	Salix tenella	Chamaetia	Denticulatae	China	Daxueshan	Shangri-La	Yunnan	China	3836			93251412	13987711800	13.9877	96.6	91.55	36.33	92587738	13601625108	97.24	92.42	36.26	656616	20.31	99.29	40.49
CJ07	CRX858656	Jiahui Chen 1707, KUN	Salix vaccinioides	Chamaetia	Denticulatae	China	Gaoligongshan mountain	Gongshan	Yunnan	China	3403			31434658	4715198700	4.7152	95.4	90.52	39.1	30427074	4474213478	96.98	92.8	38.89	1004744	6.09	96.79	12.98
SRX12305579			Salix wangiana	Chamaetia	Denticulatae	China								81114130	12198208583	12.1982	98.12	94.35	35.72	81114062	12172323498	98.15	94.4	35.71	68	20.95	100	36.49
LS216	CRX858643	Kaiyun Chen et al. CKY202137, KUN	Salix zangica	Chamaetia	Denticulatae	China	Yelashan	Bashu	Xizhang	China	4206			85503358	12825503700	12.8255	96.67	91.72	39.67	84497648	12535737878	97.21	92.44	39.56	998942	24.95	98.82	37.14
LS164	CRX858634	Kaiyun Chen et al. CKY20215, KUN	Salix zhegushanica	Chamaetia	Denticulatae	China	Redazhen	Xiangcheng	Sichuan	China	3625			71267748	10690162200	10.6902	96.22	90.85	38.55	70576266	10347345130	96.94	91.81	38.5	686426	14.51	99.03	30.72
LS172	CRX858637	Kaiyun Chen et al. CKY202111, KUN	Salix resecta	Chamaetia	Eriocladae	China	Maanshan	Xiangcheng	Sichuan	China	4116			104158746	15623811900	15.6238	96.21	90.98	37.97	103095232	15137413762	96.98	92	37.88	1055662	20.81	98.98	44.92
CJ18	CRX858667	Jiahui Chen 1718, KUN	Salix wolohoensis	Chamaetia	Eriocladae	China	Baima snow mountain	Deqing	Yunnan	China	3620			31136830	4670524500	4.67052	96.03	91.64	37.05	30016118	4457685748	97.4	93.65	36.86	1117490	6.6	96.4	12.88
CJ02	CRX858651	Jiahui Chen 1702, KUN	Salix annulifera	Chamaetia	Floccosae	China	Chanshan mountain	Dali	Yunnan	China	3959			30964558	4644683700	4.64468	95.31	90.49	36.04	29782414	4380667258	97.04	92.98	35.82	1179378	5.96	96.18	12.63
SRX12305613			Salix annulifera	Chamaetia	Floccosae	China								73858382	11078757300	11.0788	96.47	91.15	36.41	73392518	10838027214	97.07	91.93	36.31	462812	11.61	99.37	32.29
LS154	CRX858630	Kaiyun Chen et al. CKYgs25, KUN	Salix floccosa	Chamaetia	Floccosae	China	Daxueshan	Shangri-La	Yunnan	China	3829			78849650	11827447500	11.8274	96.3	91.16	36.87	78249902	11405975716	97.16	92.31	36.78	593824	16.55	99.24	33.94
CJ10	CRX858659	Jiahui Chen 1710, KUN	Salix microphyta	Chamaetia	Floccosae	China	Hailuogou	Luding	Sichuan	China	3550			30456166	4568424900	4.56842	96.1	91.6	38.42	29502674	4384067754	97.28	93.34	38.31	951170	6.25	96.87	12.73
SRX12305565			Salix opsimantha	Chamaetia	Floccosae	China								73646022	11008053582	11.0081	97.28	92.58	35.67	73645906	10960905152	97.36	92.7	35.66	116	18.21	100	32.86
SRX12305637			Salix opsimantha	Chamaetia	Floccosae	China								105688976	15771564054	15.7716	96.9	91.55	36.91	105688656	15684604816	96.99	91.69	36.9	320	12.34	100	47.02
CJ15	CRX858664	Jiahui Chen 1715, KUN	Salix resectoides	Chamaetia	Floccosae	China	Baima snow mountain	Deqing	Yunnan	China	4450			31051308	4657696200	4.6577	95.84	91.21	36.16	30019064	4449116560	97.16	93.16	36	1029392	5.81	96.68	12.9
SRX12305612			Salix staintoniana	Chamaetia	Floccosae	China, Nepal								68621688	10293253200	10.2933	96.17	90.03	35.86	68212526	10099037572	96.69	90.71	35.79	407738	9.41	99.4	30.1
CJ40	CRX858685	Sun Hang 18005, KUN	Salix glauca	Chamaetia	Glaucae	America, China, Mongolia, Russia			Alaska	USA	393			30292966	4543944900	4.54394	96.28	92.01	39.25	29227860	4360309858	97.49	93.72	39.12	1040116	6.87	96.48	12.61
ERX5334560			Salix glauca	Chamaetia	Glaucae	America, China, Mongolia, Russia								16340258	3671624001	3.67162	89.5	81.33	35.2	15064950	3386257515	93	85.38	34.91	1275308	0.12	92.2	9.36
CJ23	CRX858671	Wu SG & Yang YP s.n., KUN	Salix polaris	Chamaetia	Herbella	America, Canada, Norway, Russia, Sweden		Svalbard		Norway	77			31553100	4732965000	4.73297	96.36	92.04	37.16	30589000	4557782810	97.45	93.63	37.03	931888	5.51	96.94	13.25
SRX12305607			Salix heterochroma	Chamaetia	Heterochromae	China								66997676	10040831354	10.0408	97.34	92.7	36.99	66997324	9900139592	97.59	93.06	36.95	352	11.24	100	29.68
SRX12305608			Salix heterochroma	Chamaetia	Heterochromae	China								59701720	8948597562	8.9486	97.39	92.7	36.66	59701468	8864110483	97.55	92.93	36.63	252	10.98	100	26.58
SRX12305598			Salix paraheterochroma	Chamaetia	Heterochromae	China								100476192	15058251817	15.0583	97.35	92.66	37.61	100475718	14891153824	97.54	92.93	37.58	474	12.13	100	44.64
SRX12305622			Salix trichocarpa	Chamaetia	Heterochromae	China								71581368	10716798009	10.7168	96.75	91.14	36.23	71581202	10659017800	96.84	91.27	36.21	166	10.74	100	31.96
SRX12305623			Salix trichocarpa	Chamaetia	Heterochromae	China								77928894	11677773338	11.6778	97.03	91.75	36.06	77928774	11621953771	97.1	91.86	36.05	120	12.59	100	34.84
SRX12305606			Salix yadongensis	Chamaetia	Heterochromae	China								62845542	9415779429	9.41578	97	92.05	37.85	62844984	9239971007	97.33	92.52	37.8	558	9.1	100	27.7
			Salix brachista*	Chamaetia	Lindleyanae	China
CJ22	CRX858670	Jiahui Chen 1722, KUN	Salix crenata	Chamaetia	Lindleyanae	China	Shika mountain	Xianggerila	Yunnan	China	4200			30978824	4646823600	4.64682	95.75	91.02	37.64	29893400	4432319336	97.1	93.02	37.5	1082076	4.92	96.5	12.82
CJ16	CRX858665	Jiahui Chen 1716, KUN	Salix lindleyana	Chamaetia	Lindleyanae	Bhutan, China, Nepal, India, Pakistan	Baima snow mountain	Deqing	Yunnan	China	4450			31140340	4671051000	4.67105	95.8	91.09	36.32	30161026	4462053862	97.1	93.02	36.15	976838	5.71	96.86	12.96
SRX15183740			Salix lindleyana	Chamaetia	Lindleyanae	Bhutan, China, Nepal, India, Pakistan								64249940	9637491000	9.63749	96.11	90.27	36.25	63786558	9447858636	96.69	91.02	36.18	460726	23.25	99.28	28.12
CJ20	CRX858669	Jiahui Chen 1720, KUN	Salix lindleyana	Chamaetia	Lindleyanae	Bhutan, China, Nepal, India, Pakistan	Haizi mountain	Daocheng	Sichuan	China	4350			31351980	4702797000	4.7028	96.25	91.87	36.14	30512610	4529017868	97.34	93.47	36.01	835946	5.47	97.32	13.21
CJ36	CRX858682	Jiahui Chen 1736, KUN	Salix oritrepha	Chamaetia	Lindleyanae	China	Tianbao mountain	Xianggerila	Yunnan	China	4100			30893358	4634003700	4.634	95.4	90.59	36.96	29994492	4383649420	97.05	93.03	36.73	895404	6.32	97.09	12.76
CJ03	CRX858652	Jiahui Chen 1703, KUN	Salix oritrepha	Chamaetia	Lindleyanae	China	Baima snow mountain	Deqing	Yunnan	China	4456			30936510	4640476500	4.64048	95.19	90.21	36.85	29770686	4368774102	96.93	92.76	36.64	1163492	5.95	96.23	12.6
CJ09	CRX858658	Jiahui Chen 1709, KUN	Salix paraflabellaris	Chamaetia	Lindleyanae	China	Hongshan mountain	Xianggerila	Yunnan	China	4500			31245546	4686831900	4.68683	96.08	91.55	37.09	30282546	4499399256	97.25	93.27	36.97	960764	6.77	96.92	13.07
CJ13	CRX858662	Jiahui Chen 1713, KUN	Salix contortiapiculata	Chamaetia	Magnificae	China	Gaoligongshan mountain	Gongshan	Yunnan	China	3433			30081546	4512231900	4.51223	95.98	91.48	39.95	29242116	4314655053	97.25	93.34	39.8	796810	6.16	97.21	12.57
CJ35	CRX858681	Jiahui Chen 1735, KUN	Salix magnifica	Chamaetia	Magnificae	China	Emei mountain	Leshan	Sichuan	China	2930			30616200	4592430000	4.59243	95.37	90.55	36.83	29619916	4341060062	97.03	92.97	36.62	992782	5.89	96.75	12.59
LS210	CRX858641	Kaiyun Chen et al. CKY202131, KUN	Salix medogensis	Chamaetia	Magnificae	China	Rumeizhen	Mangkang	Xizhang	China	3514			86199200	12929880000	12.9299	96.06	90.68	39.5	85314278	12383273030	96.98	91.93	39.47	878228	22.24	98.97	36.74
SRX12305596			Salix moupinensis	Chamaetia	Magnificae	China								75279450	11291917500	11.2919	96.09	89.87	36.05	74788782	11071550662	96.6	90.54	36	489156	10.5	99.35	32.98
CJ06	CRX858655	Jiahui Chen 1706, KUN	Salix radinostachya	Chamaetia	Magnificae	China, India	Yele	Mianning	Sichuan	China	2087			30532482	4579872300	4.57987	95.41	90.51	37	29467194	4332161730	96.98	92.82	36.79	1062214	5.76	96.51	12.53
CJ25	CRX858673	Jiahui Chen 1725, KUN	Salix berberifolia	Chamaetia	Myrtosalix	China, Mongolia, Russia	Kanashi	Buerjin	Xinjiang	China	2780			31090362	4663554300	4.66355	95.97	91.46	36.77	30141478	4459945058	97.27	93.37	36.61	945646	6.2	96.95	12.96
LS207	CRX858638	Kaiyun Chen et al. CKY202128, KUN	Salix balfouriana	Chamaetia	Psilostigmatae	China	Haizishan	Batang	Sichuan	China	3809			92559424	13883913600	13.8839	96.83	91.9	37.22	91711278	13583082426	97.31	92.54	37.14	840858	19.29	99.08	40.35
LS156	CRX858632	Kaiyun Chen et al. CKYgs27, KUN	Salix daliensis	Chamaetia	Psilostigmatae	China	Cangshan	Dali	Yunnan	China	2832			105846344	15876951600	15.877	96.39	91.19	36.96	105054590	15325938288	97.13	92.21	36.87	783824	16.59	99.25	45.6
SRX12305614			Salix daltoniana	Chamaetia	Psilostigmatae	Bhutan, China, India, Nepal								71392972	10708945800	10.7089	95.56	89.01	35.66	70868134	10427636580	96.28	89.94	35.55	524116	9.13	99.26	31.03
SRX12305620			Salix daltoniana	Chamaetia	Psilostigmatae	Bhutan, China, India, Nepal								67641892	10100843806	10.1008	96.92	91.59	35.93	67641730	10027062362	97.03	91.76	35.92	162	10.83	100	30.06
SRX12305564			Salix ernestii	Chamaetia	Psilostigmatae	China								75475974	11218874754	11.2189	96.95	92.02	35.23	75475866	11154871376	97.07	92.21	35.22	108	17.29	100	33.44
SRX12305583			Salix fargesii	Chamaetia	Psilostigmatae	China								86106372	12828923203	12.8289	97.92	94.03	36.05	86106136	12743426756	98.02	94.2	36.03	236	22.31	100	38.21
SRX12305581			Salix fargesii var. hypotricha	Chamaetia	Psilostigmatae	China								77363000	11541288399	11.5413	97.69	93.43	36.63	77362752	11470869899	97.79	93.57	36.62	248	21.19	100	34.39
SRX12305602			Salix fargesii var. kansuensis	Chamaetia	Psilostigmatae	China								85028798	12754319700	12.7543	95.97	90.56	36.46	84419640	12341445832	96.96	91.82	36.34	606150	12.36	99.28	36.73
SRX12305635			Salix fargesii var. kansuensis	Chamaetia	Psilostigmatae	China								58906576	8738000723	8.738	96.8	91.46	39.97	58906100	8662683562	96.9	91.62	39.98	476	16.69	100	25.97
LS148	CRX858624	Kaiyun Chen et al. CKYgs19, KUN	Salix fengiana var. fengiana	Chamaetia	Psilostigmatae	China	Jiantangzhen	Shangri-La	Yunnan	China	3285			87986740	13198011000	13.198	96.39	91.21	39.24	87160246	12838607628	97.03	92.07	39.19	819814	17.99	99.06	38.13
LS155	CRX858631	Kaiyun Chen et al. CKYgs26, KUN	Salix phanera	Chamaetia	Psilostigmatae	China	Cangshan	Dali	Yunnan	China	2817			76134126	11420118900	11.4201	96.49	91.39	37.15	75538682	11090639920	97.18	92.32	37.07	589734	15.83	99.22	32.99
LS291	CRX858647	Kaiyun Chen et al. CKY202166, KUN	Salix psilostigma	Chamaetia	Psilostigmatae	Bhutan, China, India, Nepal	Lulangzhen	Linzhi	Xizhang	China	2377			100665950	15099892500	15.0999	96.55	91.41	38.1	99635630	14757169570	97.06	92.09	37.99	1021560	21.2	98.98	43.79
LS153	CRX858629	Kaiyun Chen et al. CKYgs24, KUN	Salix sikkimensis	Chamaetia	Psilostigmatae	Bhutan, China, India, Nepal	Daxueshan	Shangri-La	Yunnan	China	3844			97322476	14598371400	14.5984	96.72	91.69	36.38	96580900	14302801910	97.21	92.34	36.32	734254	18.1	99.24	42.55
SRX12305573			Salix spathulifolia	Chamaetia	Psilostigmatae	China								76826958	11484742586	11.4847	97.9	93.87	36.4	76826724	11425848261	97.97	93.98	36.4	234	19.55	100	34.26
SRX12305617			Salix spathulifolia var. glabra	Chamaetia	Psilostigmatae	China								88814376	13217952125	13.218	96.67	90.95	35.43	88814144	13150516150	96.74	91.06	35.41	232	17.8	100	39.43
CJ17	CRX858666	Jiahui Chen 1717, KUN	Salix nummularia	Chamaetia	Retusae	America, China, Japan, Korea, Russia	Changbai mountain	Changbai	Jilin	China	2610			30940590	4641088500	4.64109	95.31	90.33	37.83	29827890	4390946526	96.92	92.68	37.65	1109910	5.34	96.4	12.69
SRX12305618			Salix atopantha	Chamaetia	Sclerophyllae	China								57843538	8554107477	8.55411	96.48	90.77	36.47	57843142	8449668951	96.65	91.03	36.44	396	19.18	100	25.33
SRX12305578			Salix cupularis	Chamaetia	Sclerophyllae	China								77988330	11688796691	11.6888	98.01	94.19	36.42	77988196	11637341018	98.08	94.29	36.4	134	20.39	100	34.89
SRX9739132			Salix cupularis	Chamaetia	Sclerophyllae	China								21900544	3285081600	3.28508	97.35	93.07	36.94	21800092	3211780164	98.01	93.93	36.85	99856	31.21	99.54	9.58
CJ04	CRX858653	Jiahui Chen 1704, KUN	Salix gilashanica	Chamaetia	Sclerophyllae	China	Demula mountain	Cayu	Xizhang	China	4571			30622946	4593441900	4.59344	95.88	91.3	37.33	29623716	4387236826	97.21	93.24	37.17	996424	5.61	96.74	12.72
SRX12305616			Salix muliensis	Chamaetia	Sclerophyllae	China								73046816	10906148310	10.9061	96.9	91.63	35.39	73046624	10832863898	97.01	91.79	35.37	192	10.43	100	32.48
CJ05	CRX858654	Jiahui Chen 1705, KUN	Salix sclerophylla	Chamaetia	Sclerophyllae	China, India, Nepal, Pakistan	Jianziwan mountain	Yajiang	Sichuan	China	4335			30890186	4633527900	4.63353	95.65	90.85	36.87	29750584	4406680676	97.07	92.93	36.71	1136564	5.76	96.31	12.72
SRX12305609			Salix sclerophylloides	Chamaetia	Sclerophyllae	China								83442240	12516908799	12.5169	97.94	93.99	36.44	83442100	12464479765	98	94.09	36.43	140	21.42	100	37.37
SRX12305576			Salix taipaiensis	Chamaetia	Sclerophyllae	China								84845630	12768293805	12.7683	98.15	94.47	35.95	84845572	12744982362	98.18	94.51	35.95	58	21.74	100	38.21
SRX9936528			Salix argyracea	Vetrix	Argyraceae	China, Kazakhstan, Kyrgyzstan								41826692	6274003800	6.274	96.14	89.53	36.33	41602028	6240304200	96.29	89.73	36.33	224664	15.74	99.46	18.61
SRX12305561			Salix integra	Vetrix	Caesiae	China, Japan, Korea, Russia								47026888	7047189436	7.04719	96.97	91.87	36.65	47026654	6938076657	97.26	92.28	36.63	234	9.65	100	20.8
SRX14893750			Salix integra	Vetrix	Caesiae	China, Japan, Korea, Russia								320125442	48018816300	48.0188	96.08	91.8	36.02	310936350	45997082838	97.29	93.61	35.9	9155926	11.68	97.13	133.94
SRX9936526			Salix integra	Vetrix	Caesiae	China, Japan, Korea, Russia								37205352	5580802800	5.5808	96.27	89.72	35.73	37017408	5552611200	96.41	89.9	35.73	187944	15.07	99.49	16.56
SRR16924947			Salix kochiana	Vetrix	Caesiae	China, Mongolia, Russia								42068102	6310215300	6.31	94.69	87.63	35.7	41756370	6151157172	95.44	88.57	35.58	310576	18.89	99.26	18.31
SRX12305584			Salix cheilophila	Vetrix	Cheilophilae	China								56376830	8381935850	8.38194	97.06	91.89	38.24	56376666	8324456493	97.15	92.04	38.23	164	14.98	100	24.96
SRX12305632			Salix cheilophila	Vetrix	Cheilophilae	China								66682464	9967752928	9.96775	97.09	92.01	53.36	66682390	9945256807	97.12	92.07	53.38	74	20.53	100	29.82
LS320	CRX858649	Jiahui Chen s.n., KUN	Salix wilhelmsiana	Vetrix	Cheilophilae	Afghanistan, Armenia, China, India, Kazakhstan, Kyrgyzstan, Pakistan, Turkey, Uzbekistan	Yinchuan	Yinchuan	Ningxia	China	1115			99624750	14943712500	14.9437	96.6	91.18	35.07	98918616	14716569632	96.96	91.66	35.01	697168	19.27	99.29	43.81
SRX13108851			Salix wilhelmsiana	Vetrix	Cheilophilae	Afghanistan, Armenia, China, India, Kazakhstan, Kyrgyzstan, Pakistan, Turkey, Uzbekistan								98967954	14845193100	14.8452	96.04	90.63	41.53	98158470	14270192108	96.96	91.84	41.54	800226	22.14	99.18	42.43
SRX12305639			Salix cf. scouleriana	Vetrix	Cinerella	America, Canada, Mexico								57415352	8602996946	8.603	97.49	93.07	36.41	57415094	8487335889	97.76	93.45	36.37	258	19.6	100	25.45
CJ39	CRX858684	Jiahui Chen et al. 201, KUN	Salix discolor	Vetrix	Cinerella	America, Canada			Newhampshire	USA	40			30968056	4645208400	4.64521	96.45	92.18	37.17	29972678	4478059540	97.48	93.67	37.06	954190	5.36	96.79	12.99
SRX12305590			Salix discolor	Vetrix	Cinerella	America, Canada								108842522	16277861491	16.2779	96.85	91.39	36.37	108842358	16237001549	96.88	91.44	36.36	164	11.47	100	48.68
SRX8785816			Salix scouleriana	Vetrix	Cinerella	America, Canada, Mexico								152130466	15213046600	15.213	83.96	75.79	38.51	122893798	12140616301	95.88	88.35	37.99	29078018	0.55	80.78	29.4
SRX8785812			Salix eriocephala	Vetrix	Cordatae	America, Canada								103859722	10385972200	10.386	92.9	88.05	38.05	94827666	9271163844	98.1	93.82	37.77	9011938	0.48	91.3	25.38
SRX9936525			Salix eriocephala	Vetrix	Cordatae	America, Canada								45089318	6763397700	6.7634	96.08	89.35	36.05	44852610	6727891500	96.23	89.53	36.04	236708	16.27	99.48	20.07
SRX12305563			Salix baileyi	Vetrix	Daphnella	China								77757616	11652237696	11.6522	97.28	92.55	36.85	77757270	11510751794	97.52	92.87	36.82	346	10.29	100	34.51
SRX12305603			Salix rorida	Vetrix	Daphnella	China, Japan, Korea, Mongolia, Russia, Spain								78815618	11812522985	11.8125	98.06	94.29	35.63	78815534	11774667766	98.12	94.38	35.62	84	18.81	100	35.3
SRX13203817			Salix rorida	Vetrix	Daphnella	China, Japan, Korea, Mongolia, Russia, Spain								34381284	5157192600	5.15719	94.98	88.26	35.99	34053922	5035100892	95.69	89.16	35.88	326466	20.07	99.05	14.95
LS319	CRX858648	Jiahui Chen s.n., KUN	Salix gordejevii	Vetrix	Flavidae	China, Mongolia, Russia	Yinchuan	Yinchuan	Ningxia	China	1115			100839488	15125923200	15.1259	97.06	92.16	34.76	100167986	14982089790	97.3	92.46	34.72	662402	19.52	99.33	44.62
SRX11055642			Salix gordejevii	Vetrix	Flavidae	China, Mongolia, Russia								74603360	11190504000	11.1905	97.24	92.44	37	74162068	11072547526	97.52	92.8	36.96	434010	20.46	99.41	33
SRX8785810			Salix bebbiana	Vetrix	Fulvae	America, Canada, China, Finland, Korea, Russia, Sweden								108307982	10830798200	10.8308	86.26	77.89	36.45	90925832	8933510950	95.78	88.11	36.14	17334988	0.33	83.95	22.48
SRX8785811			Salix bebbiana	Vetrix	Fulvae	America, Canada, China, Finland, Korea, Russia, Sweden								123738756	12373875600	12.3739	83.41	74.77	36.18	99752140	9787546338	95.25	87.22	35.44	23956486	0.44	80.62	23.66
SRX12305585			Salix reinii	Vetrix	Glabrella	Japan, Russia								79475114	11966088973	11.9661	98.01	94.09	36.06	79475058	11944043031	98.04	94.13	36.06	56	20.55	100	35.81
SRX12305586			Salix reinii	Vetrix	Glabrella	Japan, Russia								86647066	13045386189	13.0454	98.01	94.02	35.78	86647010	13020586688	98.03	94.06	35.77	56	20.94	100	39.04
SRX12305587			Salix permollis	Vetrix	Haoanae	China								69506028	10399210084	10.3992	97.98	94.21	35.41	69505934	10349686877	98.06	94.34	35.4	94	18.3	100	31.03
CJ26	CRX858674	Jiahui Chen 118, KUN	Salix hastata	Vetrix	Hastatae	America, Canada, China, Kazakhstan, Mongolia, Norway, Russia	Kanashi	Buerjin	Xinjiang	China	1800			31390544	4708581600	4.70858	96.19	91.81	39.65	30329010	4514214801	97.39	93.56	39.51	1013094	6.33	96.62	13.08
SRX14893695			Salix koriyanagi	Vetrix	Helix	China, Japan, Korea								321226890	48184033500	48.184	96.6	92.91	35.68	315504816	46491153770	97.6	94.4	35.52	5700152	10.88	98.22	136.9
SRX14893696			Salix koriyanagi	Vetrix	Helix	China, Japan, Korea								321577170	48236575500	48.2366	96.55	92.71	35.8	315338050	46539208998	97.54	94.2	35.65	6169748	10.33	98.06	136.82
SRX11038578			Salix linearistipularis	Vetrix	Helix	China								72906210	10935931500	10.9359	97.22	92.46	36.97	72576562	10727278862	97.61	92.98	36.93	324766	20.12	99.55	32.02
			Salix purpurea*	Vetrix	Helix	America, Austria, Britain, Bulgaria, Canada, Czechia, France, Germany, Holland, Hungary, Latvia, Lithuania, Romania, Slovakia, Switzerland
SRX12305601			Salix hukaoana	Vetrix	Hukaoana	Japan								51282168	7684108799	7.68411	96.9	91.54	37.09	51282060	7641391571	97.03	91.71	37.07	108	13.21	100	22.91
SRX12305615			Salix hylonoma	Vetrix	Sieboldianae	China								78863458	11814603047	11.8146	96.91	91.98	36.66	78862750	11539630399	97.37	92.62	36.59	708	11.73	100	34.6
SRX12305574			Salix shihtsuanensis	Vetrix	Sieboldianae	China								78261306	11702189899	11.7022	97.71	93.57	36.09	78261094	11629678013	97.82	93.73	36.08	212	21.09	100	34.87
SRX12305580			Salix shihtsuanensis var. glabrata	Vetrix	Sieboldianae	China								81944414	12278336755	12.2783	97.85	93.88	36.15	81944312	12215682548	97.93	94	36.14	102	20.68	100	36.62
SRX12305604			Salix shihtsuanensis var. globosa	Vetrix	Sieboldianae	China								70088162	10491016204	10.491	97.84	93.8	35.32	70088088	10450240294	97.92	93.91	35.3	74	17.29	100	31.33
SRX12305575			Salix shihtsuanensis var. sessilis	Vetrix	Sieboldianae	China								76792670	11542131898	11.5421	98.11	94.35	35.36	76792604	11509850610	98.15	94.41	35.36	66	20.32	100	34.51
SRX12305556			Salix sieboldiana	Vetrix	Sieboldianae	Japan								94552648	14139683647	14.1397	97.37	92.38	36.44	94552552	14102081711	97.4	92.42	36.43	96	14.53	100	42.28
SRX12305557			Salix sieboldiana	Vetrix	Sieboldianae	Japan								93810652	14029905664	14.0299	97.19	91.96	36.27	93810536	13993404467	97.22	92.01	36.27	116	13.83	100	41.95
SRX12305572			Salix yuhuangshanensis	Vetrix	Sieboldianae	China								81982844	12312638714	12.3126	98.01	94.08	36.2	81982752	12276226022	98.05	94.15	36.19	92	21.95	100	36.8
SRX8785817			Salix sitchensis	Vetrix	Sitchenses	America, Canada								88250850	8825085000	8.82508	90.21	83.71	37.49	78312542	7694317242	96.86	91.06	37.2	9900534	0.37	88.74	20.47
SRX8785818			Salix sitchensis	Vetrix	Sitchenses	America, Canada								72387232	7238723200	7.23872	86.08	78.71	37.39	60402340	5933015314	96.8	90.17	37.04	11972704	0.35	83.44	14.84
SRX12305589			Salix gracilistyla	Vetrix	Subviminales	China, Japan, Korea, Russia								54904784	8227572210	8.22757	97	91.8	35.88	54904616	8143206110	97.24	92.12	35.83	168	14.83	100	24.41
SRX12305558			Salix myrtillacea	Vetrix	Subviminales	Bhutan, China, India, Myanmar, Nepal								67458104	10122707720	10.1227	97.07	91.79	35.4	67458030	10084567681	97.12	91.88	35.39	74	10.55	100	30.23
SRX12305621			Salix myrtillacea	Vetrix	Subviminales	Bhutan, China, India, Myanmar, Nepal								70768080	10596286433	10.5963	96.78	91.19	36.39	70767930	10543498889	96.86	91.31	36.38	150	10.02	100	31.61
CJ11	CRX858660	Jiahui Chen 1711, KUN	Salix obscura	Vetrix	Subviminales	Bhutan, China, India	Hailuogou	Luding	Sichuan	China	3580			30823476	4623521400	4.62352	96.11	91.69	36.39	29882492	4434761086	97.29	93.43	36.27	938056	5.8	96.95	12.89
LS278	CRX858646	Kaiyun Chen et al. CKY202161, KUN	Salix rhododendrifolia	Vetrix	Subviminales	China	Linzhizhen	Linzhi	Xizhang	China	4038			89910016	13486502400	13.4865	96.65	91.6	38.12	88989784	13220011576	97.14	92.23	38.03	912436	18.72	98.98	39.23
CJ14	CRX858663	Jiahui Chen 1714, KUN	Salix variegata	Vetrix	Variegatae	China	Lashihai	Lijiang	Yunnan	China	2450			30719280	4607892000	4.60789	95.93	91.37	37.73	29737088	4399953018	97.24	93.29	37.59	978962	6.07	96.8	12.77
LS275	CRX858644	Kaiyun Chen et al. CKY202158, KUN	Salix variegata	Vetrix	Variegatae	China	Lasha	Lasha	Xizhang	China	3700			99892042	14983806300	14.9838	96.46	91.26	37.16	98942932	14616771342	97.06	92.06	37.1	940444	19.61	99.05	43.41
CJ32	CRX858679	Hui Li et al. s.n., KUN	Salix insignis	Vetrix	Vetrix	China	Xieerwa	Pulan	Xizhang	China	3675			30387524	4558128600	4.55813	96.35	92.12	37.05	29482562	4383805341	97.47	93.76	36.91	872840	6.4	97.02	12.75
CJ43	CRX858686	Dongchao Wang 184, KUN	Salix raddeana	Vetrix	Vetrix	China, Korea, Russia	Xiaoxinganling Botanical Garden	Yichun	Heilongjiang	China	246			31479510	4721926500	4.72193	96.6	92.46	37.05	30542758	4562525437	97.57	93.88	36.93	898198	6.79	97.02	13.27
SRX12305568			Salix sinica	Vetrix	Vetrix	China								74904860	11253385655	11.2534	98.1	94.31	35.13	74904816	11228896462	98.14	94.36	35.12	44	19.31	100	33.66
SRX12305619			Salix sinica	Vetrix	Vetrix	China								75426598	11304942594	11.3049	96.96	91.88	36.02	75426392	11246621892	97.07	92.03	35.99	206	10.05	100	33.72
LS209	CRX858640	Kaiyun Chen et al. CKY202130, KUN	Salix wallichiana	Vetrix	Vetrix	Bhutan, China, India, Nepal	Rumeizhen	Mangkang	Xizhang	China	3527			87935798	13190369700	13.1904	96.97	92.18	36.25	87186520	12927792364	97.44	92.82	36.18	741924	21.18	99.15	38.43
SRX9936524			Salix dasyclados	Vetrix	Vimen	Belarus, China, Japan, Mongolia, Poland, Russia,								38083426	5712513900	5.71251	96.22	89.64	35.62	37885366	5682804900	96.36	89.82	35.62	198060	14.87	99.48	16.95
CJ08	CRX858657	Jiahui Chen 1708, KUN	Salix rehderiana	Vetrix	Vimen	China	Muruo	Cayu	Xizhang	China	3510			31072572	4660885800	4.66089	95.63	90.92	36.24	30098904	4432521998	97.1	93.08	36.05	971434	6.5	96.87	12.87
SRX14893694			Salix udensis	Vetrix	Vimen	China, Japan, Korea, Russia								321448700	48217305000	48.2173	96.33	92.22	36.45	315202644	46513177382	97.39	93.81	36.26	6214474	10.12	98.06	136.74
			Populus deltoides*	Outgroup																							Minimum	9.36
			Populus trichocarpa*																								Maximum	136.9
*: Species used for reference in SalOG assembly and also included in phylogenetic study. Download link for these genomes are as follows:																											Average	30.5095
Populus deltoides	https://www.ncbi.nlm.nih.gov/data-hub/genome/GCA_015852605.2	Genome size: 424.6 Mb
Populus trichocarpa	https://phytozome-next.jgi.doe.gov/info/Ptrichocarpa_v3_1	Genome size: 434.1 Mb
Salix dunnii	https://www.ncbi.nlm.nih.gov/assembly/GCA_015731905.1	Genome size: 327.2 Mb
Salix arbutifolia	http://gigadb.org/dataset/102329	Genome size: 338.9 Mb
Salix brachista	https://www.ncbi.nlm.nih.gov/assembly/GCA_009078335.1	Genome size: 338.8 Mb
Salix purpurea	https://phytozome-next.jgi.doe.gov/info/Spurpurea_v5_1	Genome size: 329.3 Mb
		Average Salix reference genome size: 333.55 Mb
**The assignment of species to subgenus and section is mainly based on the Salix system of Ohashi (2001) and Argus (2010), which is based on Japanese and North American Salix, respectively.
***Use the average genome size of the four Salix reference speices: 333.55 Mb.

## Sheet: Table S3
Table S3. Plastomes used for phylogenetic inference in this study
Species	Subgenus**	Section	Distribution in country level	NCBI accession No. and sample ID for samples sequenced in this study	CNCB accession No. for samples sequenced in this study	CNCB accession No. for newly asembled plastomes from avaliable SRA data in NCBI
Salix arbutifolia	Chosenia	Chosenia	China, Japan, Korea, Russia	MG262340
Salix arbutifolia	Chosenia	Chosenia	China, Japan, Korea, Russia	MK117825
Salix arbutifolia	Chosenia	Chosenia	China, Japan, Korea, Russia	NC036718
Salix cardiophylla*	Pleuradenia	Urbanianae	China, Japan, Korea, Russia	CJ33		C_AA053063.1
Salix amygdaloides	Protitea	Humboldtianae	America, Canada	SRX12305593		C_AA053061.1
Salix caroliniana	Protitea	Humboldtianae	America	SRX12305577		C_AA053064.1
Salix tetrasperma	Protitea	Tetraspermae	China, India, Indonesia, Malaysia, Myanmar, Pakistan, Philippines, Thailand, Vietnam	NC035744
Salix balansae	Protitea	Wilsonia	China, Vietnam	SRX12305624		C_AA053062.1
Salix cavaleriei*	Protitea	Wilsonia	China	CJ12	C_AA051810.1
Salix chaenomeloides	Protitea	Wilsonia	China, Japan, Korea	NC037422
Salix chingiana*	Protitea	Wilsonia	China	CJ34	C_AA051829.1
Salix dunnii	Protitea	Wilsonia	China	NC058985
Salix wilsonii	Protitea	Wilsonia	China	NC053549
Salix lucida	Salix	Salicaster	America, Canada, France	SRX12305595		C_AA053066.1
Salix paraplesia	Salix	Salicaster	China	NC037426
Salix paraplesia var. subintegra*	Salix	Salicaster	China	LS276	C_AA051860.1
Salix paraplesia*	Salix	Salicaster	China	CJ27	C_AA051824.1
Salix paraplesia*	Salix	Salicaster	China	LS150	C_AA051841.1
Salix pentandra	Salix	Salicaster	America, Canada, China, Mongolia, Russia	MW435442
Salix pentandra	Salix	Salicaster	America, Canada, China, Mongolia, Russia	MW435443
Salix pentandra*	Salix	Salicaster	America, Canada, China, Mongolia, Russia	CJ44	C_AA051836.1
Salix alba	Salix	Salix	Algeria, America, Britain, Canada, China, Cyprus, France, Germany, Greece, Latvia, Morocco, Netherlands, Portugal, Russia, Spanish, Turkish	MW435414
Salix alba	Salix	Salix	Algeria, America, Britain, Canada, China, Cyprus, France, Germany, Greece, Latvia, Morocco, Netherlands, Portugal, Russia, Spanish, Turkish	MW435415
Salix babylonica	Salix	Salix	America, Belgium, British, China, Czechia, Germany, Hungary, Japan, Korea, Mexico, Romania, Russia, Uzbekistan	MF189167
Salix babylonica	Salix	Salix	America, Belgium, British, China, Czechia, Germany, Hungary, Japan, Korea, Mexico, Romania, Russia, Uzbekistan	MG262361
Salix babylonica	Salix	Salix	America, Belgium, British, China, Czechia, Germany, Hungary, Japan, Korea, Mexico, Romania, Russia, Uzbekistan	NC028350
Salix bangongensis*	Salix	Salix	China	CJ38	C_AA051832.1
Salix chienii	Salix	Salix	China	MW969692
Salix fragilis	Salix	Salix	Austria, China, Finland, France, Georgia, Germany, Italy, Kazakhstan, Norway, Russia, Romania, Switzerland, Ukraine	MW435430
Salix heteromera*	Salix	Salix	China	CJ01	C_AA051799.1
Salix koreensis	Salix	Salix	China, Japan, Korea, Russia	NC061939
Salix koreensis*	Salix	Salix	China, Japan, Korea, Russia	CJ30	C_AA051826.1
Salix matsudana	Salix	Salix	China	NC059039
Salix matsudana f. pendula	Salix	Salix	China	NC068257
Salix matsudana f. tortuosa	Salix	Salix	China	MT872638
Salix matsudana*	Salix	Salix	China	CJ19	C_AA051817.1
Salix sericocarpa*	Salix	Salix	Afghanistan, China, Nepal, Pakistan	CJ31	C_AA051827.1
Salix sphaeronymphe*	Salix	Salix	China	LS161	C_AA051848.1
Salix songarica*	Salix	Triandrae	Afghanistan, China, Kazakhstan, Turkmenistan, Uzbekistan	CJ24	C_AA051821.1
Salix triandra	Salix	Triandrae	America	MK722343
Salix triandra	Salix	Triandrae	America	MW435451
Salix triandra	Salix	Triandrae	America	NC069592
Salix triandroides	Salix	Triandrae	China	NC058986
Salix triandroides*	Salix	Triandrae	China	CJ29	C_AA051825.1
Salix exigua	Longifoliae	Longifoliae	America, Russia	SRX12305559		C_AA053065.1
Salix interior	Longifoliae	Longifoliae	America, Canada, Mexico	NC024681
Salix interior	Longifoliae	Longifoliae	America, Canada, Mexico	SRX12305591		C_AA068274.1
Salix reticulata	Chamaetia	Chamaetia	America, Austria, Canada, France, Germany, Italy, Norway, Russia, Slovenia, Scotland	MW435444
Salix reticulata	Chamaetia	Chamaetia	America, Austria, Canada, France, Germany, Italy, Norway, Russia, Slovenia, Scotland	MW435445
Salix cathayana*	Chamaetia	Denticulatae	China	LS149	C_AA051840.1
Salix denticulata*	Chamaetia	Denticulatae	Afghanistan, China, India, Nepal, Pakistan	LS165	C_AA051850.1
Salix dissa*	Chamaetia	Denticulatae	China	LS171	C_AA051851.1
Salix guebriantiana*	Chamaetia	Denticulatae	China	LS151	C_AA051842.1
Salix hypoleuca	Chamaetia	Denticulatae	China	NC037423
Salix longiflora var. albescens*	Chamaetia	Denticulatae	China	LS208	C_AA051854.1
Salix longiflora*	Chamaetia	Denticulatae	China	CJ50	C_AA051837.1
Salix minjiangensis	Chamaetia	Denticulatae	China	NC037425
Salix oreinoma	Chamaetia	Denticulatae	China	NC035743
Salix paratetradenia*	Chamaetia	Denticulatae	China	LS212	C_AA051857.1
Salix pseudowolohoensis*	Chamaetia	Denticulatae	China	LS147	C_AA051838.1
Salix tenella*	Chamaetia	Denticulatae	China	LS152	C_AA051843.1
Salix zangica*	Chamaetia	Denticulatae	China	LS216	C_AA051858.1
Salix zhegushanica*	Chamaetia	Denticulatae	China	LS164	C_AA051849.1
Salix resecta*	Chamaetia	Eriocladae	China	LS172	C_AA051852.1
Salix wolohoensis*	Chamaetia	Eriocladae	China	CJ18	C_AA051816.1
Salix annulifera	Chamaetia	Floccosae	China	NC063507
Salix annulifera*	Chamaetia	Floccosae	China	CJ02	C_AA051800.1
Salix floccosa*	Chamaetia	Floccosae	China	LS154	C_AA051845.1
Salix microphyta*	Chamaetia	Floccosae	China	CJ10	C_AA051808.1
Salix resectoides*	Chamaetia	Floccosae	China	CJ15	C_AA051813.1
Salix vaccinioides*	Chamaetia	Floccosae	China	CJ07	C_AA051805.1
Salix glauca*	Chamaetia	Glaucae	America, China, Mongolia, Russia	CJ40	C_AA051834.1
Salix glaucosericea	Chamaetia	Glaucae	Austria, France, Germany, Italy, Switzerland	MW435432
Salix polaris*	Chamaetia	Herbella	America, Canada, Norway, Russia, Sweden	CJ23	C_AA051820.1
Salix brachista	Chamaetia	Lindleyanae	China	NC058984
Salix crenata*	Chamaetia	Lindleyanae	China	CJ22	C_AA051819.1
Salix lindleyana	Chamaetia	Lindleyanae	Bhutan, China, Nepal, India, Pakistan	NC063129
Salix lindleyana*	Chamaetia	Lindleyanae	Bhutan, China, Nepal, India, Pakistan	CJ16	C_AA051814.1
Salix lindleyana*	Chamaetia	Lindleyanae	Bhutan, China, Nepal, India, Pakistan	CJ20	C_AA051818.1
Salix paraflabellaris*	Chamaetia	Lindleyanae	China	CJ09	C_AA051807.1
Salix contortiapiculata*	Chamaetia	Magnificae	China	CJ13	C_AA051811.1
Salix magnifica	Chamaetia	Magnificae	China	NC037424
Salix magnifica*	Chamaetia	Magnificae	China	CJ35	C_AA051830.1
Salix medogensis*	Chamaetia	Magnificae	China	LS210	C_AA051856.1
Salix radinostachya*	Chamaetia	Magnificae	China, India	CJ06	C_AA051804.1
Salix myrtilloides	Chamaetia	Myrtilloides	British, Canada, Denmark, Germany, Norway, Poland, Russia, Sweden, Ukraine	MW435441
Salix berberifolia*	Chamaetia	Myrtosalix	China, Mongolia, Russia	CJ25	C_AA051822.1
Salix breviserrata	Chamaetia	Myrtosalix	Austria, France, Italy	MW435420
Salix breviserrata	Chamaetia	Myrtosalix	Austria, France, Italy	MW435421
Salix balfouriana*	Chamaetia	Psilostigmatae	China	LS207	C_AA051853.1
Salix daliensis*	Chamaetia	Psilostigmatae	China	LS156	C_AA051847.1
Salix fengiana var. fengiana*	Chamaetia	Psilostigmatae	China	LS148	C_AA051839.1
Salix phanera*	Chamaetia	Psilostigmatae	China	LS155	C_AA051846.1
Salix sikkimensis*	Chamaetia	Psilostigmatae	Bhutan, China, India, Nepal	LS153	C_AA051844.1
Salix spathulifolia	Chamaetia	Psilostigmatae	China	NC063506
Salix herbacea	Chamaetia	Retusae	America, Austria, Britain, Bulgaria, Canada, Czech, Denmark, Finland, France, Germany, Ireland, Italy, Norway, Poland, Russia, Slovakia, Sweden, Switzerland	MW435436
Salix nummularia*	Chamaetia	Retusae	America, China, Japan, Korea, Russia	CJ17	C_AA051815.1
Salix retusa	Chamaetia	Retusae	Albania, Austria, Bulgaria, France, Germany, Herzegovina, Italy, Macedonia, Romanian, Spain, Switzerland, Ukraine	MW435446
Salix serpyllifolia	Chamaetia	Retusae	Austria, France, Germany, Italy, Slovenia	MW435448
Salix cupularis	Chamaetia	Sclerophyllae	China	MZ365446
Salix cupularis	Chamaetia	Sclerophyllae	China	NC057535
Salix gilashanica*	Chamaetia	Sclerophyllae	China	CJ04	C_AA051802.1
Salix maizhokunggarensis	Chamaetia	Sclerophyllae	China, India, Nepal, Pakistan	NC060436
Salix oritrepha*	Chamaetia	Sclerophyllae	China	CJ36	C_AA051831.1
Salix oritrepha*	Chamaetia	Sclerophyllae	China	CJ03	C_AA051801.1
Salix sclerophylla*	Chamaetia	Sclerophyllae	China, India, Nepal, Pakistan	CJ05	C_AA051803.1
Salix foetida	Vetrix	Arbuscella	Austria, France, Germany, Italy, Switzerland	MW435429
Salix waldsteiniana	Vetrix	Arbuscella	Albania, Austria, Bulgaria, Crnagora, Slovenia	MW435453
Salix argyracea	Vetrix	Argyraceae	China, Kazakhstan, Kyrgyzstan	NC056250
Salix caesia	Vetrix	Caesiae	Albania, Austria, Britain, Czechia, Finland, France, Føroyar, Germany, Iceland, Ireland, Kazakhstan, Norway, Poland, Romania, Russia, Slovakia, Spain, Sweden, Switzerland, Ukraine	MW435422
Salix integra	Vetrix	Caesiae	China, Japan, Korea, Russia	NC056253
Salix integra	Vetrix	Caesiae	China, Japan, Korea, Russia	ON012179
Salix kochiana	Vetrix	Caesiae	China, Mongolia, Russia	OL339478
Salix elaeagnos	Vetrix	Canae	America, Bulgaria, Canada, France, Germany, Italy, Portugal, Russia, Slovak, Spain, Switzerland, Ukraine	MW435428
Salix cheilophila	Vetrix	Cheilophilae	China	MN495628
Salix wilhelmsiana	Vetrix	Cheilophilae	Afghanistan, Armenia, China, India, Kazakhstan, Kyrgyzstan, Pakistan, Turkey, Uzbekistan	OL405086
Salix wilhelmsiana*	Vetrix	Cheilophilae	Afghanistan, Armenia, China, India, Kazakhstan, Kyrgyzstan, Pakistan, Turkey, Uzbekistan	LS320	C_AA051864.1
Salix discolor*	Vetrix	Cinerella	America, Canada	CJ39	C_AA051833.1
Salix eriocephala	Vetrix	Cordatae	America, Canada	MZ562554
Salix eriocephala	Vetrix	Cordatae	America, Canada	NC056252
Salix eriocephala	Vetrix	Cordatae	America, Canada	SRX9936525		C_AA068272.1
Salix eriocephala	Vetrix	Cordatae	America, Canada	SRX8785812		C_AA068273.1
Salix acutifolia	Vetrix	Daphnella	Russia	MW435413
Salix daphnoides	Vetrix	Daphnella	America, Austria, Canada, Czechic, Estonia, France, Germany, Italy, Latvia, Norway, poland, Russia, Slovak, Sweden, Switzerland	MW435427
Salix rorida	Vetrix	Daphnella	China, Japan, Korea, Mongolia, Russia, Spain	NC037428
Salix rorida	Vetrix	Daphnella	China, Japan, Korea, Mongolia, Russia, Spain	ON054178
Salix gordejevii	Vetrix	Flavidae	China, Mongolia, Russia	MN495629
Salix gordejevii	Vetrix	Flavidae	China, Mongolia, Russia	NC058001
Salix gordejevii*	Vetrix	Flavidae	China, Mongolia, Russia	LS319	C_AA051863.1
Salix glabra	Vetrix	Glabrella	Austria, Germany, Italy, Slovenia, Switzerland	MW435431
Salix sinopurpurea	Vetrix	Haoanae	China	NC054198
Salix hastata	Vetrix	Hastatae	America, Canada, China, Kazakhstan, Mongolia, Norway, Russia	MW435433
Salix hastata*	Vetrix	Hastatae	America, Canada, China, Kazakhstan, Mongolia, Norway, Russia	CJ26	C_AA051823.1
Salix koriyanagi	Vetrix	Helix	China, Japan, Korea	MK120982.2
Salix koriyanagi	Vetrix	Helix	China, Japan, Korea	NC044419
Salix koriyanagi	Vetrix	Helix	China, Japan, Korea	ON012180
Salix koriyanagi	Vetrix	Helix	China, Japan, Korea	ON012181
Salix linearistipularis	Vetrix	Helix	China	MZ018223
Salix psammophila	Vetrix	Helix	China	NC051969
Salix purpurea	Vetrix	Helix	America, Austria, Britain, Bulgaria, Canada, Czechia, France, Germany, Holland, Hungary, Latvia, Lithuania, Romania, Slovakia, Switzerland	NC026722
Salix purpurea	Vetrix	Helix	America, Austria, Britain, Bulgaria, Canada, Czechia, France, Germany, Holland, Hungary, Latvia, Lithuania, Romania, Slovakia, Switzerland	ON012182
Salix purpurea	Vetrix	Helix	America, Austria, Britain, Bulgaria, Canada, Czechia, France, Germany, Holland, Hungary, Latvia, Lithuania, Romania, Slovakia, Switzerland	ON012183
Salix suchowensis	Vetrix	Helix	China	KU341117
Salix suchowensis	Vetrix	Helix	China	MT551163
Salix suchowensis	Vetrix	Helix	China	NC026462
Salix suchowensis	Vetrix	Helix	China	ON012178
Salix suchowensis	Vetrix	Helix	China	ON012184
Salix suchowensis	Vetrix	Helix	China	ON012185
Salix repens subsp. rosmarinifolia	Vetrix	Incubaceae	Austria, Belgium, Czechia, Denmark, Finland, France, Germany, Hungary, Italy, Kazakhstan, Poland, Romania, Russia, Serbia, slovakia, Sweden	MW435447
Salix mielichhoferi	Vetrix	Nigricantes	America, Austria, Canada, Italy	MW435438
Salix myrsinifolia	Vetrix	Nigricantes	British, Canada, Denmark, Germany, Norway, Poland, Russia, Sweden, Ukraine	MW435439
Salix myrsinifolia	Vetrix	Nigricantes	British, Canada, Denmark, Germany, Norway, Poland, Russia, Sweden, Ukraine	MW435440
Salix shihtsuanensis	Vetrix	Sieboldianae	China	SRX12305574		C_AA053067.1
Salix shihtsuanensis var. glabrata	Vetrix	Sieboldianae	China	SRX12305580		C_AA053059.1
Salix shihtsuanensis var. sessilis	Vetrix	Sieboldianae	China	SRX12305575		C_AA053060.1
Salix sitchensis	Vetrix	Sitchenses	America, Canada	MW435450
Salix gracilistyla	Vetrix	Subviminales	China, Japan, Korea, Russia	MK814774
Salix gracilistyla	Vetrix	Subviminales	China, Japan, Korea, Russia	NC043878
Salix obscura*	Vetrix	Subviminales	Bhutan, China, India	CJ11	C_AA051809.1
Salix rhododendrifolia*	Vetrix	Subviminales	China	LS278	C_AA051861.1
Salix taoensis	Vetrix	Subviminales	China	NC037429
Salix variegata	Vetrix	Variegatae	China	NC057289
Salix variegata*	Vetrix	Variegatae	China	CJ14	C_AA051812.1
Salix variegata*	Vetrix	Variegatae	China	LS275	C_AA051859.1
Salix appendiculata	Vetrix	Vetrix	Austria, Croatia, Czechia, France, Germany, Italy, Slovenia	MW435416
Salix aurita	Vetrix	Vetrix	Austria, British, Czechia, Finland, France, Germany, Norway, Poland, Russia, Slovakia, Slovenia, Spain, Sweden, Switzerland, Transilvania	MW435417
Salix aurita	Vetrix	Vetrix	Austria, British, Czechia, Finland, France, Germany, Norway, Poland, Russia, Slovakia, Slovenia, Spain, Sweden, Switzerland, Transilvania	MW435418
Salix bicolor	Vetrix	Vetrix	Albania, Austria, Britain, Czechia, Finland, France, Germany, Iceland, Ireland, Kazakhstan, Norway, Poland, Romania, Russia, Slovakia, Spain, Sweden, Switzerland, Ukraine	MW435419
Salix caprea	Vetrix	Vetrix	Albania, America, Canada, China, Finland, Italy, Macedonia, Moldova, Korea, Norway, Russia, Spain, Sweden, Ukraine	MW435423
Salix caprea	Vetrix	Vetrix	Albania, America, Canada, China, Finland, Italy, Macedonia, Moldova, Korea, Norway, Russia, Spain, Sweden, Ukraine	MW435424
Salix cinerea	Vetrix	Vetrix	America, Britain, China, Canada, France, Italy, Kazakhstan, Russia, Uzbekistan	MW435425
Salix cinerea	Vetrix	Vetrix	America, Britain, China, Canada, France, Italy, Kazakhstan, Russia, Uzbekistan	MW435426
Salix floderusii	Vetrix	Vetrix	China, Korea, Russia	NC064995
Salix insignis*	Vetrix	Vetrix	Afghanistan, China, Nepal, Pakistan	CJ32	C_AA051828.1
Salix raddeana*	Vetrix	Vetrix	China, Korea, Russia	CJ43	C_AA051835.1
Salix silesiaca	Vetrix	Vetrix	Albania, Bulgaria, Herzegovina, Montenegro, Romania	MW435449
Salix wallichiana*	Vetrix	Vetrix	Bhutan, China, India, Nepal	LS209	C_AA051855.1
Salix helvetica	Vetrix	Villosae	Austria, France, Germany, Italy, Switzerland	MW435434
Salix helvetica	Vetrix	Villosae	Austria, France, Germany, Italy, Switzerland	MW435435
Salix lapponum	Vetrix	Villosae	Finland, Kazakhstan, Norway, Poland, Russia, Sweden, Ukraine	MW435437
Salix dasyclados	Vetrix	Vimen	Belarus, China, Japan, Mongolia, Poland, Russia,	MT551160
Salix dasyclados	Vetrix	Vimen	Belarus, China, Japan, Mongolia, Poland, Russia,	NC056251
Salix rehderiana	Vetrix	Vimen	China	NC037427
Salix rehderiana*	Vetrix	Vimen	China	CJ08	C_AA051806.1
Salix udensis	Vetrix	Vimen	China, Japan, Korea, Russia	NC068758
Salix viminalis	Vetrix	Vimen	America, Austria, Belgium, British, Canada, China, Czechia, France, Germany, Holland, Hungary, Ireland, Japan, Korea, Mongolia, Romania, Russia, Slovakia, Slovenia	LT996897
Salix viminalis	Vetrix	Vimen	America, Austria, Belgium, British, Canada, China, Czechia, France, Germany, Holland, Hungary, Ireland, Japan, Korea, Mongolia, Romania, Russia, Slovakia, Slovenia	MN117720
Salix viminalis	Vetrix	Vimen	America, Austria, Belgium, British, Canada, China, Czechia, France, Germany, Holland, Hungary, Ireland, Japan, Korea, Mongolia, Romania, Russia, Slovakia, Slovenia	MW435452
Salix viminalis	Vetrix	Vimen	America, Austria, Belgium, British, Canada, China, Czechia, France, Germany, Holland, Hungary, Ireland, Japan, Korea, Mongolia, Romania, Russia, Slovakia, Slovenia	NC068759
Salix viminalis	Vetrix	Vimen	America, Austria, Belgium, British, Canada, China, Czechia, France, Germany, Holland, Hungary, Ireland, Japan, Korea, Mongolia, Romania, Russia, Slovakia, Slovenia	ON012188
Salix viminalis var. gmelinii	Vetrix	Vimen	China, Japan, Korea, Mongolia, Russia	OK505606
Populus euphratica	Outgroup			NC024747
Populus trichocarpa				NC009143
Populus yunnanensis				NC037421
* Plastomes sequenced and assembled in this study.
**The assignment of species to subgenus and section is mainly based on the Salix system of Ohashi (2001) and Argus (2010), which is based on Japanese and North American Salix, respectively.

## Sheet: Table S4
Table S4. Statistics and best fitted model for plastome dataset.
CDS Name	Sample No.	Alignment length (bp)	No. of parsimony informative sites	No. of invariablesites	Best fitted model	Parameters
accD	194	1497	49	1424	HKY+F	HKY{3.17707}+F{0.322648,0.14289,0.209425,0.325036}
atpA	194	1524	45	1458	TPM2u+F+I	TPM2u{0.273414,1.47214}+F{0.302162,0.183285,0.229331,0.285222}+I{0.827327}
atpB	194	1497	38	1440	HKY+F+I	HKY{2.72974}+F{0.2999,0.199741,0.226669,0.27369}+I{0.894204}
atpE	194	402	4	392	HKY+F	HKY{7.95962}+F{0.318352,0.164727,0.248747,0.268174}
atpF	194	555	13	538	F81+F+I	F81+F{0.34895,0.152592,0.211705,0.286753}+I{0.923978}
atpH	194	246	4	240	K2P	K2P{390.046}+FQ
atpI	194	744	21	720	HKY+F	HKY{3.21895}+F{0.270246,0.179542,0.186757,0.363455}
ccsA	193	972	56	903	HKY+F+I+R2	HKY{2.07419}+F{0.302827,0.151611,0.163736,0.381827}+I{0.763188}+R2{0.23578,1.92252,0.00103171,529.903}
cemA	194	687	20	654	F81+F+I	F81+F{0.315284,0.170627,0.151628,0.362461}+I{0.808097}
clpP1	194	591	5	583	F81+F	F81+F{0.304524,0.179286,0.221667,0.294523}
matK	194	1533	79	1430	TVM+F	TVM{0.972603,1.33485,0.089252,0.988694}+F{0.315937,0.166715,0.155958,0.36139}
ndhA	193	1098	31	1055	TVM+F+I	TVM{2.24186,2.00413,0.0001,1.394}+F{0.286683,0.170801,0.174589,0.367927}+I{0.833495}
ndhB	194	1533	1	1531	F81+F	F81+F{0.27594,0.198943,0.178082,0.347035}
ndhC	194	363	10	347	F81+F	F81+F{0.245368,0.140438,0.209192,0.405002}
ndhD	194	1503	50	1435	K3Pu+F+I	K3Pu{2.09996,0.35793}+F{0.275435,0.169906,0.172238,0.382421}+I{0.858646}
ndhE	194	306	10	291	F81+F	F81+F{0.287564,0.15086,0.183058,0.378517}
ndhF	193	2547	189	2263	TPM3u+F+I+R3	TPM3u{2.02155,4.06419}+F{0.281855,0.150015,0.16944,0.398691}+I{0.724003}+R3{0.233431,0.0602439,0.00469755,2.35841,0.0378687,25.7431}
ndhG	194	531	12	509	K3Pu+F	K3Pu{1.95484,0.105277}+F{0.261741,0.149232,0.181098,0.407929}
ndhH	194	1182	34	1132	TPM3u+F	TPM3u{4.4845,6.28434}+F{0.313055,0.147328,0.233017,0.306599}
ndhI	194	531	22	503	HKY+F+I	HKY{4.5559}+F{0.309129,0.17074,0.175032,0.345099}+I{0.826663}
ndhJ	194	480	8	461	F81+F	F81+F{0.280329,0.168235,0.226963,0.324474}
ndhK	194	747	26	706	K3Pu+F+R2	K3Pu{1.37081,0.317843}+F{0.309558,0.198842,0.188432,0.303168}+R2{0.99059,0.389832,0.00940997,65.2325}
pafI	194	507	6	498	F81+F	F81+F{0.338669,0.175574,0.20571,0.280048}
pafII	194	555	19	528	F81+F+I	F81+F{0.266695,0.152319,0.233912,0.347074}+I{0.804378}
pbf1	194	153	1	137	JC	JC
petA	194	963	24	929	HKY+F+I	HKY{4.2442}+F{0.301191,0.191234,0.225961,0.281614}+I{0.876006}
petB	194	648	11	633	F81+F	F81+F{0.241986,0.177354,0.221068,0.359591}
petD	194	483	4	476	F81+F	F81+F{0.277433,0.16975,0.19878,0.354037}
petG	194	114	4	110	F81+F	F81+F{0.237211,0.140397,0.208218,0.414174}
petL	194	96	4	91	HKY+F	HKY{11.959}+F{0.288706,0.145559,0.127796,0.437939}
petN	194	90	0	90	JC	JC
psaA	194	2253	26	2210	F81+F+I	F81+F{0.250376,0.202958,0.225878,0.320788}+I{0.944077}
psaB	194	2205	45	2143	TPM3u+F	TPM3u{3.31255,6.97462}+F{0.24898,0.192109,0.219998,0.338914}
psaC	194	246	4	240	TNe+I	TNe{30.804,3.0804e-05}+FQ+I{0.921715}
psaI	194	114	2	107	JC	JC
psaJ	194	135	2	132	K2P	K2P{271.239}+FQ
psbA	194	1062	13	1046	HKY+F+I	HKY{12.2199}+F{0.232635,0.197973,0.220126,0.349267}+I{0.966003}
psbB	194	1527	28	1489	HKY+F+I	HKY{6.47237}+F{0.242005,0.173695,0.254938,0.329363}+I{0.911439}
psbC	194	1386	20	1354	HKY+F+I	HKY{8.41031}+F{0.237321,0.195231,0.244608,0.322841}+I{0.939532}
psbD	194	1062	14	1038	HKY+F+I	HKY{3.48365}+F{0.222032,0.200462,0.219626,0.35788}+I{0.937151}
psbE	194	252	3	248	HKY+F	HKY{223.471}+F{0.272911,0.182602,0.191374,0.353112}
psbF	194	120	0	120	JC	JC
psbH	194	222	9	210	HKY+F	HKY{7.18664}+F{0.260171,0.148649,0.253177,0.338004}
psbI	194	111	0	110	F81+F	F81+F{0.2523,0.189189,0.153106,0.405405}
psbJ	194	123	6	114	JC	JC
psbK	194	186	3	181	F81+F	F81+F{0.22558,0.182881,0.145331,0.446208}
psbL	194	117	2	114	HKY+F	HKY{102.323}+F{0.299145,0.170895,0.136752,0.393207}
psbM	194	105	3	102	F81+F	F81+F{0.305313,0.152231,0.132932,0.409524}
psbT	194	108	4	104	HKY+F	HKY{250.932}+F{0.325817,0.176086,0.145876,0.352221}
psbZ	194	189	4	185	F81+F+I	F81+F{0.211724,0.180145,0.169062,0.43907}+I{0.964452}
rbcL	194	1437	49	1376	HKY+F+I	HKY{3.23777}+F{0.276345,0.187335,0.245778,0.290543}+I{0.918626}
rpl14	194	369	6	358	F81+F	F81+F{0.338625,0.175638,0.216731,0.269006}
rpl16	194	408	10	395	JC	JC
rpl2	194	831	5	825	F81+F	F81+F{0.33353,0.186341,0.250241,0.229889}
rpl20	194	354	19	325	TPM2u+F+R2	TPM2u{0.093465,1.58164}+F{0.355605,0.158921,0.189801,0.295674}+R2{0.983365,0.535086,0.0166351,28.4828}
rpl22	194	399	19	371	F81+F+I	F81+F{0.353972,0.160992,0.214291,0.270744}+I{0.814381}
rpl23	194	282	1	281	F81+F	F81+F{0.361646,0.166667,0.202184,0.269504}
rpl33	194	201	4	188	F81+F	F81+F{0.379,0.134328,0.208117,0.278555}
rpl36	194	114	6	107	K2P+I	K2P{8.5011}+FQ+I{0.894038}
rpoA	194	1029	26	989	F81+F	F81+F{0.356557,0.163817,0.186515,0.293111}
rpoB	194	3213	73	3104	K3Pu+F+I	K3Pu{1.7051,0.365361}+F{0.321194,0.16809,0.223777,0.28694}+I{0.792633}
rpoC1	194	2049	34	1988	TPM3u+F+I	TPM3u{5.27083,13.0344}+F{0.317094,0.171149,0.212037,0.299719}+I{0.856638}
rpoC2	194	4215	104	4055	TPM3u+F+I	TPM3u{3.16665,6.26905}+F{0.334676,0.173843,0.19517,0.296311}+I{0.715967}
rps11	194	417	6	409	JC	JC
rps12	194	375	3	371	K3P+I+G4	K3P{0.0116368,0.0001}+FQ+I{0.976013}+G4{0.0728601}
rps14	194	303	5	296	JC	JC
rps15	194	285	10	211	TPM2u+F	TPM2u{0.413152,1.02283}+F{0.41403,0.14202,0.169317,0.274632}
rps18	194	307	5	299	HKY+F	HKY{7.58402}+F{0.355567,0.163445,0.186249,0.29474}
rps19	194	315	1	306	HKY+F	HKY{18.6855}+F{0.387117,0.179128,0.161143,0.272612}
rps2	194	711	14	690	TPM3u+F+I	TPM3u{16.9907,18.6326}+F{0.332652,0.163239,0.217292,0.286816}+I{0.876073}
rps3	194	657	25	618	F81+F+R3	F81+F{0.391741,0.148258,0.182368,0.277634}+R3{0.527803,0.753161,0.468615,0.761144,0.00358264,68.6076}
rps4	194	606	7	594	F81+F+I	F81+F{0.330415,0.192904,0.190203,0.286477}+I{0.928427}
rps8	194	405	15	384	F81+F+R2	F81+F{0.348109,0.170175,0.211774,0.269942}+R2{0.993131,0.582877,0.00686863,61.3116}
ycf1	194	5565	223	5236	TVM+F+I+R2	TVM{1.8939,2.22429,0.404134,1.30811}+F{0.406462,0.139544,0.151245,0.30275}+I{0.645743}+R2{0.35221,2.55369,0.0020471,49.1246}
ycf2	194	6867	46	6803	F81+F	F81+F{0.312844,0.182696,0.193892,0.310568}
Total		67915	1704	65333

## Sheet: Table S5
Table S5. Sampling fraction for BAMM analysis.
Sample Name	Clades	Sampling fraction
Salix_triandroides_CJ29	Triandrae	1
Salix_triandra_SRX12305625	Triandrae	1
Sarbutifolia	Urbanianae	1
Salix_triandroides_SRX11080557	Triandrae	1
Salix_kochiana_SRR16924947	Triandrae	1
Salix_cardiophylla_CJ33	Urbanianae	1
Salix_arbutifolia_SRX8785825	Urbanianae	1
Salix_interior_SRX8785814	Longifoliae	0.25
Salix_exigua_SRX12305559	Longifoliae	0.25
Salix_interior_SRX12305591	Longifoliae	0.25
Salix_shihtsuanensis_var_glabrata_SRX12305580	Salix	0.28
Salix_shihtsuanensis_var_globosa_SRX12305604	Salix	0.28
Salix_koreensis_SRX12734235	Salix	0.28
Salix_chienii_SRX10827284	Salix	0.28
Salix_pentandra_SRX12305570	Salix	0.28
Salix_paraplesia_LS150	Salix	0.28
Salix_caroliniana_SRX12305577	Salix	0.28
Salix_tetrasperma_SRX12305600	Salix	0.28
Salix_shihtsuanensis_var_sessilis_SRX12305575	Salix	0.28
Sdunnii	Salix	0.28
Salix_matsudana_CJ19	Salix	0.28
Salix_cf_fragilis_SRX12305638	Salix	0.28
Salix_pentandra_CJ44	Salix	0.28
Salix_paraplesia_CJ27	Salix	0.28
Salix_chingiana_CJ34	Salix	0.28
Salix_shihtsuanensis_SRX12305574	Salix	0.28
Salix_matsudana_SRX12305569	Salix	0.28
Salix_chienii_SRX12305562	Salix	0.28
Salix_lucida_SRX12305595	Salix	0.28
Salix_paraplesia_SRX12305633	Salix	0.28
Salix_paraplesia_var_subintegra_LS276	Salix	0.28
Salix_amygdaloides_SRX12305593	Salix	0.28
Salix_balansaei_SRX12305624	Salix	0.28
Salix_chaenomeloides_SRX12305636	Salix	0.28
Salix_cavaleriei_CJ12	Salix	0.28
Salix_heteromera_CJ01	Salix	0.28
Salix_matsudana_SRX12782730	Salix	0.28
Salix_alba_SRX8928288	Salix	0.28
Salix_koreensis_CJ30	Salix	0.28
Salix_hastata_CJ26	Chameatia-Vetrix	0.22
Salix_discolor_CJ39	Chameatia-Vetrix	0.22
Salix_polaris_CJ23	Chameatia-Vetrix	0.22
Salix_songarica_CJ24	Chameatia-Vetrix	0.22
Salix_sericocarpa_CJ31	Chameatia-Vetrix	0.22
Salix_berberifolia_CJ25	Chameatia-Vetrix	0.22
Salix_sitchensis_SRX8785817	Chameatia-Vetrix	0.22
Salix_udensis_SRX14893694	Chameatia-Vetrix	0.22
Salix_bebbiana_SRX8785811	Chameatia-Vetrix	0.22
Salix_cf_scouleriana_SRX12305639	Chameatia-Vetrix	0.22
Salix_discolor_SRX12305590	Chameatia-Vetrix	0.22
Salix_sieboldiana_SRX12305557	Chameatia-Vetrix	0.22
Salix_reinii_SRX12305586	Chameatia-Vetrix	0.22
Salix_sinica_SRX12305619	Chameatia-Vetrix	0.22
Salix_balfouriana_LS207	Chameatia-Vetrix	0.22
Salix_sikkimensis_LS153	Chameatia-Vetrix	0.22
Salix_rorida_SRX12305603	Chameatia-Vetrix	0.22
Salix_baileyi_SRX12305563	Chameatia-Vetrix	0.22
Salix_koriyanagi_SRX14893696	Chameatia-Vetrix	0.22
Salix_integra_SRX12305561	Chameatia-Vetrix	0.22
Salix_integra_SRX14893750	Chameatia-Vetrix	0.22
Salix_linearistipularis_SRX11038578	Chameatia-Vetrix	0.22
Spurpurea	Chameatia-Vetrix	0.22
Salix_gordejevii_SRX11055642	Chameatia-Vetrix	0.22
Salix_rhododendrifolia_LS278	Chameatia-Vetrix	0.22
Salix_obscura_CJ11	Chameatia-Vetrix	0.22
Salix_variegata_CJ14	Chameatia-Vetrix	0.22
Salix_cheilophila_SRX12305632	Chameatia-Vetrix	0.22
Salix_wilhelmsiana_SRX13108851	Chameatia-Vetrix	0.22
Salix_paraheterochroma_SRX12305598	Chameatia-Vetrix	0.22
Salix_trichocarpa_SRX12305622	Chameatia-Vetrix	0.22
Salix_paraflabellaris_CJ09	Chameatia-Vetrix	0.22
Salix_lindleyana_CJ16	Chameatia-Vetrix	0.22
Salix_lindleyana_SRX15183740	Chameatia-Vetrix	0.22
Salix_staintoniana_SRX12305612	Chameatia-Vetrix	0.22
Salix_atopantha_SRX12305618	Chameatia-Vetrix	0.22
Salix_taipaiensis_SRX12305576	Chameatia-Vetrix	0.22
Salix_opsimantha_SRX12305637	Chameatia-Vetrix	0.22
Sbrachista	Chameatia-Vetrix	0.22
Salix_cupularis_SRX12305578	Chameatia-Vetrix	0.22
Salix_muliensis_SRX12305616	Chameatia-Vetrix	0.22
Salix_spathulifolia_SRX12305573	Chameatia-Vetrix	0.22
Salix_daltoniana_SRX12305614	Chameatia-Vetrix	0.22
Salix_laishuiensis_SRX12305628	Chameatia-Vetrix	0.22
Salix_hypoleuca_var_platyphylla_SRX12305560	Chameatia-Vetrix	0.22
Salix_hypoleuca_var_kansuensis_SRX12305597	Chameatia-Vetrix	0.22
Salix_fargesii_var_hypotricha_SRX12305581	Chameatia-Vetrix	0.22
Salix_fargesii_var_kansuensis_SRX12305635	Chameatia-Vetrix	0.22
Salix_longiflora_SRX12305605	Chameatia-Vetrix	0.22
Salix_heterochroma_SRX12305607	Chameatia-Vetrix	0.22
Salix_cf_polyclona_SRX12305599	Chameatia-Vetrix	0.22
Salix_daliensis_LS156	Chameatia-Vetrix	0.22
Salix_fengiana_var_fengiana_LS148	Chameatia-Vetrix	0.22
Salix_cathayana_LS149	Chameatia-Vetrix	0.22
Salix_medogensis_LS210	Chameatia-Vetrix	0.22
Salix_paratetradenia_LS212	Chameatia-Vetrix	0.22
Salix_dissa_LS171	Chameatia-Vetrix	0.22
Salix_guebriantiana_LS151	Chameatia-Vetrix	0.22
Salix_floccosa_LS154	Chameatia-Vetrix	0.22
Salix_psilostigma_LS291	Chameatia-Vetrix	0.22
Salix_contortiapiculata_CJ13	Chameatia-Vetrix	0.22
Salix_longiflora_CJ50	Chameatia-Vetrix	0.22
Salix_sclerophylla_CJ05	Chameatia-Vetrix	0.22
Salix_magnifica_CJ35	Chameatia-Vetrix	0.22
Salix_cupularis_SRX9739132	Chameatia-Vetrix	0.22
Salix_annulifera_CJ02	Chameatia-Vetrix	0.22
Salix_oritrepha_CJ03	Chameatia-Vetrix	0.22
Salix_wolohoensis_CJ18	Chameatia-Vetrix	0.22
Salix_raddeana_CJ43	Chameatia-Vetrix	0.22
Salix_glauca_CJ40	Chameatia-Vetrix	0.22
Salix_nummularia_CJ17	Chameatia-Vetrix	0.22
Salix_bangongensis_CJ38	Chameatia-Vetrix	0.22
Salix_insignis_CJ32	Chameatia-Vetrix	0.22
Salix_sitchensis_SRX8785818	Chameatia-Vetrix	0.22
Salix_rehderiana_CJ08	Chameatia-Vetrix	0.22
Salix_argyracea_SRX9936528	Chameatia-Vetrix	0.22
Salix_bebbiana_SRX8785810	Chameatia-Vetrix	0.22
Salix_eriocephala_SRX8785812	Chameatia-Vetrix	0.22
Salix_scouleriana_SRX8785816	Chameatia-Vetrix	0.22
Salix_sieboldiana_SRX12305556	Chameatia-Vetrix	0.22
Salix_reinii_SRX12305585	Chameatia-Vetrix	0.22
Salix_sinica_SRX12305568	Chameatia-Vetrix	0.22
Salix_wallichiana_LS209	Chameatia-Vetrix	0.22
Salix_rorida_SRX13203817	Chameatia-Vetrix	0.22
Salix_hukaoana_SRX12305601	Chameatia-Vetrix	0.22
Salix_gracilistyla_SRX12305589	Chameatia-Vetrix	0.22
Salix_koriyanagi_SRX14893695	Chameatia-Vetrix	0.22
Salix_integra_SRX9936526	Chameatia-Vetrix	0.22
Salix_permollis_SRX12305587	Chameatia-Vetrix	0.22
Salix_dasyclados_SRX9936524	Chameatia-Vetrix	0.22
Salix_eriocephala_SRX9936525	Chameatia-Vetrix	0.22
Salix_gordejevii_LS319	Chameatia-Vetrix	0.22
Salix_myrtillacea_SRX12305621	Chameatia-Vetrix	0.22
Salix_myrtillacea_SRX12305558	Chameatia-Vetrix	0.22
Salix_variegata_LS275	Chameatia-Vetrix	0.22
Salix_cheilophila_SRX12305584	Chameatia-Vetrix	0.22
Salix_wilhelmsiana_LS320	Chameatia-Vetrix	0.22
Salix_trichocarpa_SRX12305623	Chameatia-Vetrix	0.22
Salix_yadongensis_SRX12305606	Chameatia-Vetrix	0.22
Salix_crenata_CJ22	Chameatia-Vetrix	0.22
Salix_lindleyana_CJ20	Chameatia-Vetrix	0.22
Salix_austrotibetica_SRX12305611	Chameatia-Vetrix	0.22
Salix_annulifera_SRX12305613	Chameatia-Vetrix	0.22
Salix_yuhuangshanensis_SRX12305572	Chameatia-Vetrix	0.22
Salix_wangiana_SRX12305579	Chameatia-Vetrix	0.22
Salix_ernestii_SRX12305564	Chameatia-Vetrix	0.22
Salix_opsimantha_SRX12305565	Chameatia-Vetrix	0.22
Salix_sclerophylloides_SRX12305609	Chameatia-Vetrix	0.22
Salix_spathulifolia_var_glabra_SRX12305617	Chameatia-Vetrix	0.22
Salix_daltoniana_SRX12305620	Chameatia-Vetrix	0.22
Salix_laishuiensis_SRX12305629	Chameatia-Vetrix	0.22
Salix_tangii_SRX12305567	Chameatia-Vetrix	0.22
Salix_luctuosa_SRX12305634	Chameatia-Vetrix	0.22
Salix_moupinensis_SRX12305596	Chameatia-Vetrix	0.22
Salix_fargesii_SRX12305583	Chameatia-Vetrix	0.22
Salix_fargesii_var_kansuensis_SRX12305602	Chameatia-Vetrix	0.22
Salix_heterochroma_SRX12305608	Chameatia-Vetrix	0.22
Salix_hylonoma_SRX12305615	Chameatia-Vetrix	0.22
Salix_phanera_LS155	Chameatia-Vetrix	0.22
Salix_zangica_LS216	Chameatia-Vetrix	0.22
Salix_pseudowolohoensis_LS147	Chameatia-Vetrix	0.22
Salix_zhegushanica_LS164	Chameatia-Vetrix	0.22
Salix_denticulata_LS165	Chameatia-Vetrix	0.22
Salix_longiflora_var_albescens_LS208	Chameatia-Vetrix	0.22
Salix_tenella_LS152	Chameatia-Vetrix	0.22
Salix_resecta_LS172	Chameatia-Vetrix	0.22
Salix_sphaeronymphe_LS161	Chameatia-Vetrix	0.22
Salix_vaccinioides_CJ07	Chameatia-Vetrix	0.22
Salix_microphyta_CJ10	Chameatia-Vetrix	0.22
Salix_resectoides_CJ15	Chameatia-Vetrix	0.22
Salix_gilashanica_CJ04	Chameatia-Vetrix	0.22
Salix_glauca_ERX5334560	Chameatia-Vetrix	0.22
Salix_radinostachya_CJ06	Chameatia-Vetrix	0.22
Salix_oritrepha_CJ36	Chameatia-Vetrix	0.22

## Sheet: Table S6
Table S6. Hybpiper assembly length statistics for each SCO
Sample	Assembly Number	Unassembly Number	OG0010694	OG0010695	OG0010696	OG0010697	OG0010698	OG0010699	OG0010700	OG0010701	OG0010702	OG0010703	OG0010704	OG0010705	OG0010706	OG0010707	OG0010708	OG0010709	OG0010710	OG0010712	OG0010713	OG0010714	OG0010715	OG0010716	OG0010717	OG0010718	OG0010719	OG0010720	OG0010721	OG0010722	OG0010723	OG0010724	OG0010725	OG0010726	OG0010727	OG0010728	OG0010729	OG0010730	OG0010731	OG0010732	OG0010733	OG0010734	OG0010735	OG0010736	OG0010737	OG0010738	OG0010739	OG0010740	OG0010741
LS001	6191	47	5025	4455	693	942	606	1050	1269	1143	1455	2550	981	2460	1338	1260	5208	1704	399	10605	1623	2328	615	1098	459	3015	456	1986	1392	1197	3276	516	999	1392	1431	2067	606	657	891	1095	561	1389	219	564	2868	2331	621	1002	1746
LS002	6197	41	5025	4455	693	942	954	1050	1107	1143	1455	2550	981	2454	1335	1260	5208	1704	417	0	1623	2328	615	1104	459	3015	456	1980	1392	1296	3276	516	999	1392	1437	2070	606	657	891	1095	561	1389	219	564	2868	2334	621	1002	1728
LS003	6222	16	4881	4455	693	942	606	1050	1107	1143	1449	2547	981	2454	1338	1260	5208	1704	399	10605	1623	2328	615	1104	459	3015	495	1980	1392	1296	3276	516	1083	1392	1431	2070	606	657	882	1095	561	1389	219	564	2853	2319	621	1002	1746
LS004	6223	15	5025	4455	693	942	606	1050	1107	1143	1452	2550	981	2454	1338	1260	5208	1704	399	10599	1623	2313	615	1104	459	3015	456	1980	1392	1296	3276	516	1083	1392	1431	2067	606	657	891	1095	561	1389	219	564	2868	2334	621	1002	1746
LS005	6187	51	5028	4452	693	942	606	1050	1107	1143	1452	2547	981	2454	1338	1260	5208	1704	546	10605	1623	2331	615	1104	459	3015	456	1983	1392	1197	3276	516	1071	1392	1431	2067	606	657	891	1095	561	1389	219	564	2868	2334	621	1002	1746
LS006	6199	39	5025	4455	693	942	606	1050	1116	1143	1452	2550	981	2454	1338	1260	5208	1704	417	0	1623	2322	615	1098	459	3015	495	1980	1392	1296	3276	516	1083	1392	1431	2067	606	657	882	1095	561	1389	219	564	2853	2334	621	1002	1746
LS011	6204	34	5034	4455	693	942	954	1050	1113	1143	1461	2550	981	2460	1338	1263	5211	1701	420	0	1623	2310	615	1098	459	3012	456	1986	1392	1299	3276	516	1086	1395	1437	2067	606	657	957	1197	561	1389	219	585	2868	2331	516	1002	1728
LS012	6206	32	5028	4455	411	942	954	1050	1104	1143	1458	2550	981	2460	1338	1263	5202	1704	420	0	1623	2310	615	1104	459	3012	456	1980	1395	1071	3276	516	1080	1392	1407	2067	606	657	957	1197	561	1389	126	585	2859	2331	621	1002	1728
LS013	6217	21	5028	4452	693	942	954	1050	1113	1143	1461	2550	981	2460	1338	1263	5211	1704	546	0	1623	2298	615	1098	459	3012	456	1983	1392	1299	3276	516	1077	1395	1434	2067	606	657	957	1197	561	1389	354	585	2868	2322	621	1002	1728
LS014	6207	31	5034	4455	411	942	954	1050	1113	1143	1455	2547	981	2460	1338	1263	5184	1704	420	0	1623	2289	615	1098	459	3012	456	1980	1392	1299	3276	516	1083	1395	1434	2067	606	657	957	1197	561	1389	354	582	2868	2319	621	1002	1728
LS015	6222	16	5028	4455	693	942	954	1050	1113	1143	1461	2547	981	2460	1338	1263	5184	1704	408	10605	1623	2298	615	1104	459	3012	456	1995	1392	1299	3276	516	810	1395	1437	2067	606	657	957	1197	561	1389	354	564	2868	2319	621	1002	1728
LS016	6190	48	5031	4455	693	942	954	1050	1113	1143	1461	2550	981	2460	1338	1263	5199	1704	546	10578	1623	2310	615	1098	459	0	456	1938	1395	1299	3276	516	1080	1392	1425	2067	609	657	957	1197	561	1389	219	585	2868	2334	621	1002	1728
LS017	6204	34	5031	4458	411	942	954	1050	1113	1143	1458	2550	981	2460	1338	1263	5196	1704	546	0	1623	2310	615	1104	459	3015	456	1980	1395	1299	3276	516	1080	1395	1395	2067	606	657	957	1197	561	1389	219	585	2868	2331	621	1002	1728
LS018	6222	16	5028	4455	693	942	954	1050	1110	1143	1458	2550	981	2460	1338	1263	5184	1704	549	10605	1623	2310	615	1098	459	3015	456	1980	1395	1299	3276	516	999	1392	1437	2067	606	657	957	1197	561	1389	219	561	2868	2331	516	1002	1728
LS019	6202	36	5028	4455	693	942	954	1050	1113	1143	1455	2547	981	2460	1338	1263	5211	1704	546	0	1623	2298	615	1104	459	3012	456	1983	1395	1299	3276	516	1080	1395	1434	2067	606	657	957	1197	561	1389	219	585	2868	2334	621	1002	1728
LS020	6168	70	5037	4455	693	942	954	1050	1185	1143	1452	2550	981	2460	1338	1263	5184	1704	537	0	1623	2310	615	1098	459	3012	456	1980	1395	1299	3276	516	999	1392	1425	2067	606	657	957	1197	561	1389	219	585	2868	2322	621	1002	1728
LS021	6181	57	5028	4458	411	942	954	1050	1269	1143	1458	2547	981	2460	1338	1263	5184	1704	420	10578	1623	2298	615	1098	459	3015	456	1983	1395	1296	3276	516	1086	1395	1419	2067	606	657	957	1197	561	1389	219	564	2868	2319	621	1002	1728
LS022	6179	59	4881	4455	687	942	954	1050	1113	1143	1458	2397	981	2460	1338	1263	5211	1704	420	0	1623	2310	615	1092	459	3015	456	1992	1395	1296	3276	516	999	1392	1401	2067	606	657	753	1197	561	1389	357	564	2868	2331	516	1002	1728
LS023	6222	16	5028	4455	411	942	954	1050	1110	1143	1458	2397	981	2460	1338	1263	5211	1701	420	10605	1623	2298	615	1104	459	3012	456	1983	1395	1296	3279	516	999	1392	1437	2067	606	657	957	1197	561	1389	225	564	2868	2319	621	1002	1728
LS024	6155	83	5034	4458	693	942	951	1050	1275	1143	1458	2550	981	2460	1338	1263	5184	1704	420	0	1623	2298	615	1104	459	3015	456	1983	1392	1299	3276	516	1086	1395	1431	2067	606	657	957	1197	561	1389	219	585	2868	2319	621	1002	1728
LS025	6214	24	5034	4458	693	942	954	1050	1092	1068	1458	2124	981	2460	1338	1263	5184	1704	420	0	1623	2301	612	1104	243	3012	456	1980	1395	1299	3276	516	804	1392	1404	2067	606	657	753	1197	561	1389	105	585	2868	2280	186	1002	1728
LS026	6161	77	5034	4455	693	942	954	1050	1275	1143	1458	2397	981	2460	1338	1263	5214	1704	420	0	1623	2301	615	1092	459	3012	456	1983	1395	1299	3276	516	999	1395	1428	2067	606	657	957	1197	561	1389	357	585	2865	2319	621	1002	1728
LS027	6228	10	5031	4458	411	942	954	1050	1113	1143	1458	2550	981	2460	1338	1263	5184	1704	420	10605	1623	2298	615	1098	459	3012	456	1974	1392	1296	3279	516	1086	1395	1428	2067	606	657	957	1197	561	1389	357	585	2868	2319	621	1002	1728
LS028	6221	17	5028	4455	693	942	954	1050	1113	1143	1461	2550	981	2460	1338	1263	5211	1704	420	0	1623	2310	615	1098	459	3012	456	1983	1395	1299	3276	516	999	1395	1440	2067	606	657	957	1197	561	1389	219	585	2868	2331	621	1002	1728
LS029	6163	75	5028	4455	411	942	543	1050	1275	1143	1455	2397	981	2460	1338	1263	5211	1704	420	0	1623	2298	615	1104	459	3015	456	1995	1392	1299	3276	516	1080	1395	1428	2067	606	657	957	1197	561	1389	225	585	2868	2319	516	1002	1728
LS030	6204	34	5028	4458	693	942	954	1050	1113	1143	1458	2550	981	2460	1338	1263	5184	1704	420	10605	1623	2208	615	1098	459	3012	456	1983	1392	1101	3276	516	999	1395	1431	2067	606	657	957	1197	561	1389	213	561	2691	2325	621	642	1746
LS041	6230	8	5028	4455	693	942	954	1050	1113	1143	1455	2550	981	2460	1338	1263	5199	1704	420	10605	1602	2310	615	1104	456	3012	456	1983	1395	1299	3276	516	999	1395	1431	2067	606	657	957	1197	561	1389	108	585	2868	2322	621	1002	1728
LS042	6232	6	5028	4455	693	942	954	1050	1110	1143	1461	2550	981	2460	1338	1263	5184	1704	420	10605	1623	2310	615	1104	459	3012	456	1968	1395	1299	3276	516	1080	1395	1410	2070	606	657	957	1197	561	1389	354	585	2868	2319	621	1002	1728
LS043	6225	13	5028	4458	693	942	954	1050	1113	1143	1458	2391	981	2460	1338	1263	5211	1704	420	10605	1623	2310	615	1104	459	3012	456	1953	1395	1299	3276	516	999	1392	1431	2067	606	657	957	1197	561	1362	219	564	2868	2319	621	1002	1728
LS044	6226	12	5028	4455	693	942	954	1050	1113	1143	1461	2547	981	2454	1338	1263	5187	1704	549	10605	1623	2310	615	1104	459	3012	456	1965	1392	1299	3276	261	999	1395	1404	2067	606	657	957	1197	561	1389	219	576	2868	2322	621	1002	1728
LS045	6231	7	5028	4455	693	942	954	1050	1275	1143	1458	2550	981	2460	1338	1263	4935	1704	546	10605	1623	2310	615	1098	459	3012	456	1983	1389	1299	3276	258	999	1395	1404	2067	606	657	957	1197	561	1389	219	585	2868	2319	621	1002	1728
LS046	6130	108	5028	4458	693	942	954	1050	1113	1143	1458	2544	981	2460	1338	1263	5184	1704	552	10605	1623	2301	615	1104	456	3012	456	1977	1392	1299	3276	516	999	1395	1404	2067	606	654	957	1197	561	1389	219	585	2868	2331	621	1002	1728
LS047	6229	9	5028	4455	693	942	954	1050	1113	1143	1458	2547	981	2454	1338	1263	5187	1704	408	10605	1623	2310	615	1098	459	3012	456	1983	1395	1299	3276	516	1086	1395	1404	2067	606	657	957	1197	561	1389	219	585	2868	2331	621	1002	1728
LS048	6223	15	5028	4452	693	942	954	1050	1113	1068	1458	2547	981	2460	1338	1239	5187	1704	549	10605	1623	2298	615	1104	459	3012	456	1935	1392	1299	3276	516	708	1395	1431	2067	606	657	957	1197	561	1389	219	585	2868	2334	621	1002	1728
LS049	6221	17	5028	4455	693	942	954	1050	1272	1143	1455	2547	981	2460	1338	1263	4962	1704	549	10599	1623	2313	615	1101	456	3015	456	1980	1392	1299	3276	516	999	1395	1404	2067	606	657	957	1197	561	1389	219	585	2868	2331	621	1002	1728
LS050	6218	20	5037	4458	693	942	954	1050	1113	1143	1455	2550	981	2460	1338	1263	5211	1704	408	10605	1623	2313	615	1098	459	3033	456	1980	1395	1299	3276	516	999	1392	1437	2067	606	657	957	1197	561	1362	219	585	2868	2331	621	1002	1728
LS072	6226	12	4887	4455	693	942	954	1050	1116	1143	1458	2550	891	2454	1338	1260	5205	1704	414	10599	1623	2322	615	1104	459	3015	456	1992	1392	1299	3276	516	1086	1392	1428	2067	606	657	957	1191	561	1389	354	579	2868	2334	618	1002	1746
LS073	6208	30	5034	4455	693	942	954	1050	1107	1143	1458	2550	984	2454	1338	1260	5208	1704	414	0	1623	2325	615	1104	459	3015	456	1983	1392	1296	3276	516	1086	1392	1428	2067	606	657	957	1173	561	1389	357	579	2868	2322	618	1002	1740
LS074	6212	26	5034	4455	693	942	954	1050	1107	1143	1458	2550	981	2460	1338	1260	5205	1704	414	10599	1623	2322	615	1104	459	3015	456	1983	1392	1299	3141	516	999	1392	1428	2067	606	657	753	1077	561	1389	225	579	2868	2322	618	1002	1740
LS075	6215	23	5034	4455	693	942	954	1050	1107	1143	1296	2547	984	2460	1338	1260	5208	1704	543	10599	1623	2325	615	1104	459	3015	456	1992	1302	1299	3276	516	1086	1392	1428	2067	606	657	957	1197	561	1389	354	579	2868	2334	618	1002	1746
LS076	6227	11	5034	4461	693	942	954	1050	1278	1143	1458	2550	981	2454	1341	1257	5208	1704	414	0	1623	2313	615	1104	459	3012	456	1983	1392	1299	3276	516	1092	1392	1428	2067	606	657	891	1197	444	1389	219	564	2868	2334	516	1002	1485
LS077	6231	7	5034	4461	693	942	954	1050	1119	1143	1458	2550	981	2454	1338	1260	5208	1704	414	10605	1524	2322	615	1104	459	3012	456	1965	1392	1299	3276	516	999	1392	1428	2067	606	657	957	1197	561	1389	225	576	2871	2334	516	1002	1746
LS078	6224	14	5034	4455	693	942	954	1050	1107	1143	1458	2550	879	2460	1338	1260	5205	1704	414	10605	1623	2325	615	1104	459	3015	456	1983	1392	1296	3276	516	1083	1392	1428	2067	606	657	957	1095	561	1389	354	579	2868	2334	621	1002	1746
LS079	6225	13	5034	4455	693	942	954	1050	1107	1143	1458	2550	981	2460	1338	1260	5208	1704	414	10599	1623	2322	615	1104	459	3015	456	1983	1392	1296	3276	258	1086	1392	1428	2067	606	657	957	1071	561	1389	357	579	2868	2334	621	1002	1740
LS080	6229	9	5034	4455	693	942	378	1050	1275	1143	1461	2550	981	2454	1338	1263	5199	1704	414	10599	1623	2325	615	1098	459	3033	456	1986	1392	1299	3276	516	1083	1392	1428	2067	606	657	957	1191	561	1389	354	564	2871	2322	621	1002	1746
LS081	6202	36	5034	4455	693	942	954	1050	1122	1143	1458	2550	981	2460	1338	1257	5208	1704	414	0	1623	2325	615	1092	459	3015	456	1881	1392	1299	3276	516	999	1392	1428	2067	606	657	954	1197	561	1389	354	564	2868	2322	621	1002	1644
LS082	6188	50	5034	4464	693	942	954	1050	1119	0	1455	2556	981	2460	1338	1263	4962	1704	360	0	1623	2313	615	1104	459	3015	0	1983	1392	1122	3276	516	999	1392	1428	2067	603	657	957	1095	561	1389	219	564	2868	2334	516	1002	1746
LS083	6192	46	5004	4455	693	942	954	1050	1113	1143	1455	2529	981	2460	1338	1263	5205	1704	399	10605	1623	2316	615	1104	459	3015	456	1971	1392	1299	3276	516	999	1392	1419	2067	603	657	957	1095	561	1389	219	591	2868	2334	621	1002	1746
LS084	6223	15	5028	4464	693	942	954	1050	1110	1143	1458	2550	981	2460	1338	1263	5205	1704	414	0	1623	2316	615	1104	459	3015	456	1983	1302	1299	3276	516	999	1392	1398	2067	606	657	957	1191	561	1389	219	585	2868	2331	516	1005	1740
LS085	6202	36	5034	4464	693	942	951	1050	1119	1143	1458	2550	981	2460	1338	1263	4962	1704	417	10605	1623	2310	615	1098	459	3015	456	1983	1392	1299	3276	516	1083	1392	1410	2067	606	657	957	1191	561	1389	219	585	2868	2331	621	1002	1746
LS086	6202	36	5034	4464	693	942	954	1050	1113	1143	1455	2550	981	2454	1338	1263	5205	1704	546	10605	1623	2313	615	1104	459	3015	456	1983	1302	1299	3276	516	1083	921	1425	2067	606	657	891	1191	561	1389	333	591	2868	2334	621	1002	1746
LS087	6234	4	5034	4464	693	942	954	1050	1107	1143	1455	2547	981	2460	1338	1263	5199	1704	417	10605	1623	2316	615	1104	459	3015	456	1986	1302	1299	3276	516	1083	1392	1401	2067	606	657	957	1095	561	1389	219	591	2868	2322	621	1005	1746
LS088	6234	4	5034	4455	693	942	954	1050	1122	1143	1455	2550	981	2460	1338	1260	5181	1704	417	10605	1623	2313	615	1098	459	3015	456	1983	1392	1296	3276	516	999	1392	1440	2067	603	657	957	1095	561	1389	219	591	2868	2310	621	1002	1746
LS089	6232	6	5037	4455	693	942	954	1050	1275	1143	1458	2550	981	2460	1338	1263	5205	1704	546	10599	1623	2301	615	1092	459	3015	456	1983	1302	1299	3276	516	1083	1392	1419	2070	606	657	891	1095	561	1389	219	591	2868	2331	621	1002	1746
LS090	6230	8	5007	4464	666	942	954	1050	1107	1143	1455	2529	981	2460	1338	1263	5205	1704	399	10605	1623	2313	615	1092	459	3015	456	1986	1392	1299	3276	516	1083	1392	1419	2067	603	657	957	1191	561	1389	219	591	2868	2334	621	1002	1746
LS091	6235	3	4833	4455	693	942	954	1050	1104	1143	1455	2529	981	2460	1338	1263	5196	1704	417	10599	1623	2316	615	1104	459	3015	456	1986	1302	1299	3276	516	1083	1392	1431	2067	606	657	957	1152	561	1389	219	591	2868	2691	621	1002	1746
LS112	6226	12	5031	4455	693	942	954	1050	1113	1143	1455	2550	981	2454	1338	1263	5187	1704	522	10602	1623	2307	615	1104	459	3012	456	1983	1395	1299	3276	516	1080	1395	1425	2067	606	657	957	1197	561	1389	219	585	2868	2331	621	1002	1728
LS113	6234	4	5034	4446	693	942	954	1050	1113	1143	1458	2547	981	2460	1338	1263	5184	1704	534	10605	1623	2310	615	1098	459	3012	456	1983	1395	1296	3276	516	1080	1395	1437	2067	606	657	957	1197	561	1389	219	585	2868	2322	621	1002	1728
LS114	6225	13	5034	4455	693	942	543	1050	1092	693	1452	2538	981	2454	1338	1260	5184	1704	549	10605	1623	2310	615	1098	459	3012	456	1983	1374	1299	3276	261	999	1395	1404	2067	606	657	957	1197	561	1389	324	585	2865	2334	621	1002	1728
LS115	6232	6	4887	4455	693	942	954	1050	1113	1143	1455	2550	981	2460	1338	1263	5199	1704	420	10605	1623	2310	615	1098	459	3012	456	1983	1392	1299	3276	516	999	1392	1401	2067	606	657	891	1197	561	1389	219	585	2868	2322	516	1002	1728
LS116	6233	5	5034	4455	693	942	726	1050	1113	1143	1455	2550	981	2460	1338	1263	5202	1704	408	10605	1623	2310	615	1104	243	3012	456	1983	1392	1299	3276	516	1086	1368	1401	2067	606	657	957	852	561	1389	192	585	2868	2322	186	1002	1728
LS117	6219	19	4833	4455	693	942	0	870	1113	477	1458	174	981	2460	1338	1263	5205	2247	420	10605	1623	2310	615	1104	219	3012	456	1983	1395	1104	3276	258	672	1392	1437	2067	606	657	957	1197	561	1389	357	585	2868	2319	186	1002	1728
LS118	6233	5	5034	4455	693	942	789	1050	1113	1143	1458	2550	981	2460	1338	1263	5184	1704	546	10605	1623	2301	615	1098	459	3015	456	1983	1392	1299	3276	516	1080	1395	1425	2067	606	657	957	1197	561	1389	354	564	2868	2322	621	1002	1728
LS119	6232	6	5034	4455	693	942	954	1050	1113	1143	1455	2550	981	2460	1338	1263	5178	1704	1059	10602	1623	2301	615	1104	459	3015	456	1983	1392	1299	3276	516	999	1392	1425	2067	606	657	957	1197	561	1389	357	582	2868	2325	273	1002	1728
LS120	6230	8	5034	4455	693	942	954	1050	1113	1143	1458	2550	981	2460	1338	1263	5151	1704	537	10605	1623	2316	615	1104	459	3012	456	1980	1395	1299	3276	516	999	1392	1410	2067	606	657	957	1197	561	1389	354	564	2868	2319	621	1002	1728
LS121	6233	5	5034	4455	693	942	954	1050	1119	1143	1458	2550	981	2460	1338	1218	5184	1704	420	10605	1623	2301	615	1098	459	3015	456	1983	1392	1299	3276	516	1020	1395	1410	2067	606	657	957	1101	561	1389	219	564	2868	2331	621	1002	1728
LS122	6231	7	5022	4455	411	942	954	1050	1122	1143	1455	2397	981	2460	1338	1263	5211	1704	546	10605	1623	2292	615	1098	459	3015	456	1983	1392	1299	3276	516	999	1395	1437	2067	609	657	957	1197	561	1389	219	585	2868	2334	621	1002	1728
LS123	6233	5	5034	4458	693	942	954	1050	1122	1143	1458	2550	981	2454	1338	1263	5211	1704	549	10578	1623	2301	615	1098	459	3012	456	1983	1392	1299	3276	516	1080	1347	1437	2067	606	657	957	1197	561	1389	219	585	2868	2319	621	1002	1713
LS124	6229	9	5034	4458	693	942	954	1050	1113	1143	1455	2550	981	2454	1338	1263	5211	1704	408	10578	1623	2310	615	1098	459	3012	456	1983	1392	1299	3276	516	1080	1395	1410	2067	606	657	957	1197	561	1389	219	585	2865	2331	621	1002	1713
LS125	6229	9	5028	4455	693	942	954	1050	1107	1143	1458	2550	978	2460	1338	1263	5154	1704	537	10605	1623	2310	615	1104	459	3012	456	1983	1392	1299	3276	516	1080	1395	1404	2067	606	657	957	1101	561	1389	354	585	2868	2331	621	1002	1728
LS126	6231	7	5028	4455	693	942	954	1050	1272	1143	1458	2550	981	2460	1338	1263	5184	1704	537	10605	1623	2310	615	1104	459	3012	456	1983	1392	1299	3276	516	1086	1392	1410	2067	606	657	753	1197	561	1389	219	585	2868	2322	621	1002	1728
LS127	6231	7	5028	4452	693	942	954	1050	1119	1143	1455	2550	981	2454	1338	1263	5211	1704	537	10578	1623	2310	615	1098	459	3012	456	1983	1392	1299	3276	516	1092	1395	1431	2067	606	657	957	1197	561	1389	357	585	2868	2322	621	1005	1728
LS128	6213	25	5028	4455	693	942	954	1050	1275	1143	1458	2550	981	2460	1338	1263	5184	1704	549	10578	1623	2310	615	1098	459	3012	456	1983	1392	1299	3276	516	1086	1395	1398	2067	606	657	957	1197	561	1389	219	585	2868	2322	621	1002	1728
LS129	6226	12	5034	4455	411	942	954	1050	1104	1143	1458	2550	981	2454	1338	1263	5196	1704	420	10605	1623	2262	615	1104	459	3012	456	1980	1392	1299	3276	516	1083	1392	1398	2067	606	657	957	1101	561	1389	384	585	2868	2331	621	1002	1728
LS130	6204	34	5034	4458	693	942	0	1050	1113	1068	1458	2550	981	2460	1338	1266	5172	1704	534	10605	1623	2310	615	1104	459	3012	456	1932	1392	1296	3276	516	282	1392	1398	2067	606	657	753	1191	306	1389	123	564	2868	2331	621	1002	1728
LS131	6233	5	5034	4461	693	942	954	1050	1116	1143	1458	2547	981	2460	1338	1266	5184	1704	534	10605	1623	2310	615	1098	459	3012	456	1980	1392	1296	3276	516	1080	1392	1398	2067	606	657	957	1197	561	1389	219	564	2868	2319	621	1002	1728
LS132	6233	5	5034	4455	693	942	954	1050	1107	1143	1461	2550	981	2454	1338	1260	5205	1704	570	10605	1623	2319	615	1098	459	3015	456	1983	1302	1197	3276	516	999	1392	1431	2070	606	657	891	927	561	1389	219	564	2868	2334	621	642	1746
LS133	6235	3	5028	4455	693	942	606	1050	1116	1143	1458	2547	981	2454	1338	1260	5208	1704	417	10605	1623	2328	615	1104	459	3015	495	1980	1392	1299	3276	516	999	1392	1437	2067	606	657	891	1095	561	1389	219	564	2868	2319	621	1002	1746
LS134	6217	21	5028	4455	693	942	954	1050	1107	1143	1449	2550	981	2454	1338	1260	5208	2403	399	10605	1623	2328	615	1104	459	3015	495	1983	1302	1197	3276	516	999	1395	1431	2070	606	657	891	1095	561	1389	219	564	2868	2322	621	1002	1746
LS135	6233	5	5031	4455	693	942	954	1050	1116	1068	1452	2547	981	2454	1338	1260	5205	1704	399	10605	1623	2322	615	1098	459	3015	456	1980	1392	1197	3276	516	1083	1392	1431	2070	606	657	891	1095	561	1389	219	564	2868	2322	621	1002	1746
LS141	6231	7	5037	4455	693	942	954	1050	1275	1143	1452	2547	981	2460	1338	1263	5211	1704	546	16128	1623	2298	615	1098	459	3012	456	1980	1395	1296	3276	516	1083	1395	1437	2067	606	657	957	1197	561	1389	0	585	2868	2331	621	1002	1728
LS168	6008	230	5049	4245	102	942	0	1050	1122	693	1452	234	981	2460	1338	1263	5205	1704	417	9837	1623	2313	615	942	219	3012	456	1983	1392	264	2490	261	807	0	1173	1728	606	570	396	168	561	180	117	579	2868	2334	417	1002	612
LS169	6128	110	5034	4245	570	942	729	822	1113	693	1461	2148	981	2460	1341	1263	5208	1704	414	10605	1623	2301	615	795	459	3015	456	1938	1392	1071	3141	516	999	1392	693	1080	606	657	957	168	0	1389	0	564	2868	2334	477	1002	1746
LS170	5742	496	4830	4452	0	942	0	822	1113	294	663	0	981	2454	1341	1263	4962	1701	414	10599	1623	2325	600	948	216	3015	456	951	1392	264	780	261	0	921	693	1077	606	657	171	669	0	1164	135	606	2868	1755	273	1002	534
LS176	6223	15	4971	4452	693	942	954	1050	1113	1068	1458	2550	981	2460	1338	1263	5184	1704	549	10605	1623	2319	615	1104	459	3012	456	1983	1395	1104	3276	261	999	1395	1416	2067	606	657	957	1197	561	1389	219	585	2862	2334	621	1002	1728
LS177	6230	8	4824	4446	693	942	954	1050	1119	1143	1458	2547	981	2460	1338	1263	5184	1713	549	10605	1623	2316	615	1104	456	3012	456	1968	1395	1299	3276	516	999	1395	1410	2067	606	657	957	1197	561	1389	219	585	2856	2319	516	1002	1728
LS178	6231	7	5034	4455	687	942	954	1050	1275	1143	1458	2550	981	2460	1338	1263	5211	1704	552	10605	1623	2310	615	1098	456	3033	456	1980	1392	1299	3276	516	999	1395	1419	2067	606	657	957	1197	561	1389	219	585	2868	2319	621	1002	1728
LS179	6228	10	5013	4455	693	942	954	1050	1113	294	1458	2547	981	2460	1338	1263	5211	1704	408	10605	1623	2310	615	1104	459	3033	456	1983	1392	1299	3276	261	1077	1395	1404	2067	606	657	957	1197	444	1389	123	585	2868	2331	471	981	1713
LS180	6094	144	4545	4455	411	942	0	1050	1107	597	1005	2277	981	2454	1338	1263	5211	1704	546	10605	1623	2316	615	1098	456	3012	456	1983	1395	1299	3276	516	663	1395	930	2067	606	456	207	1029	444	1389	126	585	2856	2331	186	1428	1746
LS181	6216	22	5031	4452	411	942	954	1050	1113	1068	1461	2550	981	2472	1338	1263	4956	1701	417	10605	1623	2313	633	1098	462	2982	489	1980	1395	678	3276	516	1083	921	1428	2076	606	654	957	1191	561	1389	384	591	2790	2334	621	1002	1728
LS182	5821	417	5034	4458	450	942	318	1050	1113	1143	798	0	981	2460	1338	1263	5211	1704	408	10599	1623	2316	615	948	0	3012	456	1983	1392	444	138	0	0	921	693	633	606	657	96	519	261	0	132	0	2868	2316	186	1002	1728
LS183	5840	398	5034	4458	687	942	0	1050	1275	1143	1116	0	981	2454	1338	1263	3495	1704	414	10599	1623	2310	615	1104	216	3036	456	1983	1392	1299	2490	261	0	1392	1410	1077	606	657	207	1197	561	0	129	276	2868	1755	186	1002	1728
LS184	6125	113	5034	4455	693	942	621	822	1122	1143	348	0	981	2460	1338	1263	5205	1704	408	10599	1623	2316	615	942	216	3012	456	1938	1395	1299	3141	261	111	1395	1404	2061	606	657	0	1197	261	180	219	585	2868	2319	417	1005	1728
LS185	6233	5	5034	4455	693	942	954	1050	1275	1143	1458	2547	981	2460	1338	1263	5211	1704	543	10605	1623	2310	615	1098	459	3012	456	1992	1395	1299	3276	516	813	1392	1425	2067	606	657	957	1197	561	1389	219	564	2868	2322	516	1002	1728
LS186	6200	38	5031	4455	693	942	954	1050	1113	693	1461	2277	981	2460	1338	1263	5205	1704	417	10605	1623	2316	615	948	222	3006	456	1965	1392	891	2490	258	999	1392	1425	2067	603	657	891	1095	261	1389	219	591	2691	1755	516	1002	1074
LS190	6230	8	5034	4455	693	942	954	1050	1113	1143	1458	2550	981	2454	1341	1263	5202	1704	414	10605	1623	2322	615	1098	459	3012	456	1983	1302	1299	3273	516	1086	1392	1422	2067	606	657	957	1191	561	1389	333	564	2868	2334	516	1002	1746
LS191	6230	8	5034	4452	693	942	954	1050	1110	1143	1458	2538	981	2460	1341	1260	5205	1704	567	10602	1623	2322	615	1098	459	3015	456	1992	1392	1296	3276	516	1095	1392	1431	2067	606	657	957	1197	561	1389	219	576	2868	2334	621	1002	1746
LS192	6226	12	5034	4455	693	942	954	1050	1113	1143	1458	2550	981	2445	1341	1263	5205	1704	414	10602	1623	2304	615	1098	222	3015	456	1986	1392	1299	3273	516	804	1392	1434	2070	606	657	957	942	561	1389	219	564	2868	2334	621	978	1746
LS193	6231	7	5034	4455	693	942	954	1050	1113	1143	1458	2550	981	2457	1338	1263	4962	1704	543	10593	1623	2274	615	1092	459	3015	456	1983	1392	1299	3276	516	999	1392	1422	2067	606	657	957	1095	561	1392	219	591	2868	2322	621	1002	1746
LS194	6232	6	5034	4455	411	942	729	1050	1113	1143	1455	2550	981	2460	1338	1263	5196	1704	549	10605	1623	2310	615	1104	459	3012	456	1983	1392	1299	3276	516	1083	1395	1416	2067	606	657	957	1197	561	1389	219	564	2862	2334	516	1002	1728
LS195	6224	14	5034	4455	693	942	786	1050	1119	1143	1455	2550	981	2460	1338	1263	5211	1704	1059	10605	1623	2310	615	1098	459	3012	456	1983	1392	1299	3276	516	999	1395	1443	2067	606	657	957	1197	561	1389	219	585	2862	2334	621	1002	1728
LS196	6231	7	5034	4455	693	942	954	1050	1113	1143	1458	2550	981	2460	1338	1263	5202	1704	549	10596	1623	2310	615	1098	459	3012	456	1986	1395	1299	3276	516	1080	1395	1440	2064	606	657	957	1197	561	1389	219	585	2871	2319	516	1002	1728
LS197	6231	7	5034	4455	693	942	954	1050	1113	1143	1455	2547	981	2460	1338	1263	5184	1710	546	10605	1623	2310	615	1104	459	3015	456	1983	1395	1296	3276	516	1083	1395	1419	2067	606	654	957	1197	561	1389	219	585	2868	2322	621	1002	1728
LS198	6177	61	5034	4455	693	942	378	1050	1113	1068	792	0	981	2460	1338	1263	5211	1704	408	10605	1623	2310	615	1104	459	3003	456	1983	1395	1299	3276	261	720	1395	1416	2067	606	657	957	1197	261	1389	105	585	2685	1758	186	1002	1728
LS199	6218	20	5028	4458	693	942	621	1050	1113	1143	1455	2538	0	2460	1338	1263	5211	1704	549	10605	1623	2304	615	1098	456	3012	456	1983	1395	1299	3276	516	1080	1395	1440	2067	606	657	957	1197	561	1389	219	585	2868	2331	516	1002	1728
LS200	6210	28	5034	4455	693	942	336	1050	1113	1143	1455	2550	981	2460	1338	1263	5211	1704	408	10605	1623	2310	615	1098	459	3015	456	1983	1392	1299	3276	516	999	1395	1413	2067	606	654	957	1197	561	1389	135	564	2868	2331	0	1002	1728
LS201	6214	24	5031	4455	693	942	0	1050	1113	1143	1458	2397	981	2454	1338	1263	5211	1704	537	10605	1623	2316	615	1098	456	3012	456	1983	1392	1299	3276	516	1080	1386	1437	2067	606	657	957	1197	261	1389	219	585	2853	2334	273	1002	1728
LS202	6231	7	5034	4455	693	942	954	1050	1113	1143	1461	2550	981	2460	1338	1263	5211	1704	543	10605	1623	2310	615	1098	459	3003	456	1983	1392	1299	3276	516	999	1395	1404	2067	606	657	954	1197	561	1362	354	585	2871	2331	621	1002	1728
LS203	6230	8	5034	4458	693	942	954	1050	1113	1143	1455	2550	981	2460	1338	1263	5211	1704	420	10605	1623	2310	615	1104	459	3012	456	1983	1395	1299	3276	516	1080	1395	1410	2067	606	657	957	1197	561	1389	357	585	2868	2319	621	1002	1728
LS204	6178	60	5031	4458	693	942	789	870	1275	777	1452	2547	981	2460	1341	1263	4950	1704	414	10605	1623	2316	615	1098	459	3015	456	1938	1395	1299	3141	516	282	1395	852	1281	606	657	591	1197	561	1389	108	600	2868	1755	186	1002	1728
LS218	6202	36	5037	4476	693	942	714	1050	1113	1143	1458	2550	981	2460	1338	1263	5205	1704	414	10599	1623	2313	615	1092	459	3012	456	1983	1392	1299	3276	516	999	1392	1449	2070	606	657	957	1191	561	1389	219	591	2868	2334	516	1002	1749
LS222	6212	26	5034	4455	693	942	954	1050	1122	1143	1458	2550	981	2460	1338	1263	5184	1704	420	0	1623	2301	615	1104	459	3012	456	1980	1395	1299	3276	516	1083	1395	1440	2067	606	657	957	1197	561	1389	357	585	2868	2322	621	1002	1728
LS223	6204	34	5040	4455	693	942	954	1050	1113	1143	1458	2550	981	2460	1338	1263	5211	1704	546	10599	1623	2313	615	1104	459	3012	456	1980	1395	1293	3276	516	999	1395	1437	2067	606	657	957	1197	561	1389	324	564	2868	2331	621	1002	1740
LS224	6211	27	5040	4455	693	942	954	822	1119	1143	1455	2550	981	2460	1338	1263	5211	1704	546	10605	1623	2301	615	1098	459	3015	456	1980	1395	1299	3276	516	1080	1395	1431	2067	606	657	957	1197	561	1389	222	579	2868	2331	621	1002	1728
LS225	6207	31	5028	4455	669	942	954	1050	1113	1143	1458	2550	981	2460	1338	1263	5184	1704	420	0	1623	2310	615	1098	459	3012	456	1980	1395	1299	3276	516	1080	1395	1404	2067	606	657	957	1197	561	1389	219	564	2868	2319	621	1002	1728
LS226	6232	6	5034	4455	693	942	954	1050	1275	1143	1458	2550	981	2460	1338	1263	5211	1710	567	10605	1623	2313	615	1098	462	3012	456	1980	1395	1299	3276	516	999	1395	1437	2067	606	657	957	1197	561	1389	219	585	2868	2319	516	1002	1728
LS227	6232	6	5037	4455	693	942	954	1050	1275	1143	1461	2550	981	2460	1338	1263	5184	1704	420	10605	1623	2310	615	1098	459	3012	456	1980	1392	1299	3276	516	999	1395	1428	2067	606	657	957	1029	561	1389	216	585	2868	2331	516	1002	1728
LS228	6232	6	5034	4455	693	942	954	1050	1113	1143	1458	2550	981	2460	1338	1263	5184	1704	546	10605	1623	2310	615	1104	459	3012	456	1980	1395	1299	3276	516	999	1395	1437	2067	606	657	957	1197	561	1389	357	585	2868	2316	621	1002	1728
LS229	6231	7	5034	4455	693	942	543	1050	1113	1143	1458	2550	981	2460	1338	1263	5184	1704	546	10605	1623	2310	615	1104	459	3015	456	1980	1395	1299	3276	516	999	1395	1410	2067	606	657	957	1197	561	1389	117	585	2868	2331	621	1002	1728
LS230	6231	7	5031	4455	693	942	954	1050	1275	1143	1458	2547	981	2460	1338	1263	5184	1704	420	10605	1623	2310	615	948	459	3012	456	1980	1395	1299	3276	516	1080	1392	1431	2067	606	657	957	1197	561	1389	357	585	2868	2328	516	1002	1728
LS231	6223	15	5031	4455	693	942	954	1050	1122	1143	1458	2550	981	2460	1338	1263	5202	1704	420	10605	1623	2310	615	1092	459	3012	456	1980	1395	1299	3276	516	1080	1392	1425	2067	606	657	957	1197	561	1389	219	564	2868	2331	621	1002	1728
LS232	6229	9	5034	4455	411	942	954	1050	1122	1143	1458	2550	981	2460	1338	1221	5211	1704	417	10605	1623	2310	615	1104	459	3012	441	1983	1392	1299	3276	516	1062	1392	1434	2070	606	657	957	1197	561	1389	384	585	2868	2316	621	1002	1728
LS233	6231	7	5034	4452	693	942	954	1050	1275	1143	1455	2397	981	2460	1338	1263	5211	1704	588	10605	1623	2316	615	1104	459	3012	456	1983	1392	1197	3276	516	798	1392	1437	2067	603	657	957	1197	561	1389	219	564	2868	2331	477	1002	1740
LS234	6227	11	5034	4461	411	942	954	1050	1113	1143	1452	2397	981	2454	1338	1221	5211	1704	399	10785	1623	2310	615	1104	459	3012	456	1983	1392	1299	3141	516	999	1392	1437	2067	606	657	957	1197	561	1389	378	309	2868	2331	477	978	1746
LS235	6087	151	4887	4461	693	942	954	1050	1278	291	897	2124	981	2454	1191	1221	5148	1704	417	10605	1623	2310	615	942	0	3012	456	1944	1392	855	1062	0	999	1392	1176	1281	606	657	750	1140	108	1188	111	564	2691	2331	477	1002	1728
LS236	6208	30	5034	4455	693	942	954	1050	1113	852	1458	2277	981	2460	1338	1263	5202	1704	417	10605	1623	2310	615	948	150	3018	456	1983	1392	1299	3141	261	999	1392	1437	1983	606	657	687	1197	561	1389	123	564	2868	2319	477	1002	1728
LS237	6217	21	5034	4455	0	942	954	822	1113	1143	1458	2550	981	2460	1338	1263	5211	1704	543	10605	1623	2310	615	1104	243	3012	456	1980	1395	1104	3141	516	999	1392	1437	2067	606	657	957	1197	261	1389	219	585	2868	2331	477	1002	1728
LS238	6224	14	5034	4425	669	942	954	1050	1113	1143	1350	2550	981	2460	1338	1263	5187	1704	408	10605	1623	2310	615	1104	459	3012	456	1983	1395	1299	3276	516	999	1395	1431	2067	606	657	957	1197	561	1389	225	585	2868	2334	477	1002	1728
LS239	6226	12	4881	4455	669	942	378	1050	1113	693	1458	2277	981	2460	1338	1263	5211	1704	546	10605	1623	2310	615	1098	459	3012	456	1980	1395	1104	3276	516	999	1395	1437	2067	606	657	957	1197	561	1215	108	585	2868	2331	477	1002	1728
LS240	6228	10	5034	4455	411	942	954	1050	1113	1143	1458	2550	981	2460	1338	1263	5184	1704	414	10605	1623	2310	615	1104	459	3012	456	1983	1395	1299	3276	516	1083	1392	1431	2067	606	657	957	1197	561	1389	219	585	2868	2322	621	981	1728
LS241	6226	12	5034	4455	693	942	954	1050	1113	1143	1461	2550	981	2460	1338	1263	5184	1704	420	10605	1623	2310	615	1104	459	3012	456	1980	1395	1299	3276	516	999	1395	1401	2067	606	657	957	1197	561	1389	63	564	2691	2322	516	1002	1728
LS242	6217	21	5034	4455	693	942	954	1050	1092	1143	1458	2550	981	2460	1338	1263	5205	1704	543	0	1623	2310	615	1098	459	3006	456	1962	1395	1299	3276	516	1083	1395	1392	2070	606	657	954	1197	561	1389	378	585	2868	2331	477	978	1725
LS243	6203	35	5031	4455	693	942	954	1050	1113	1143	1458	2550	981	2460	1338	1263	5211	1704	543	10602	1623	2310	615	1098	459	3012	456	1962	1392	1299	3276	516	813	1392	1392	2070	606	654	957	1197	561	1389	378	585	2691	2304	516	978	1746
LS244	6207	31	5034	4455	693	942	954	1050	1113	1143	1458	2550	981	2460	1338	1221	5178	1704	543	0	1623	2310	615	1098	459	2979	456	1959	1302	1299	3276	516	999	1392	1437	2070	606	657	957	1197	561	1389	378	564	2868	2331	621	978	1740
LS245	6202	36	5034	4428	693	942	789	1050	1119	852	1455	2379	981	2460	1338	1263	5211	1704	417	10599	1623	2307	615	1092	459	3018	456	1983	1392	1299	3276	516	1083	1392	1437	2070	606	657	957	1197	561	1389	0	585	2691	2316	612	1002	1728
LS246	6204	34	5034	4428	693	942	954	1050	1113	1143	1455	2550	981	2460	1338	1263	5211	1704	417	0	1623	2307	615	942	459	3012	456	1983	1392	1299	3276	516	1083	1392	1437	2070	606	657	957	1197	561	1389	0	585	2691	2316	621	1002	1731
LS247	6230	8	5034	4428	693	942	954	1050	1113	1143	1455	2550	981	2460	1338	1263	5211	1704	417	10599	1623	2316	615	1092	459	3024	456	1983	1392	1197	3276	516	1083	1392	1437	2067	606	657	957	1197	561	1389	381	585	2868	2304	612	1002	1728
LS248	6176	62	4545	4449	693	942	210	1050	1113	378	1452	2379	981	2460	1338	1263	5184	1704	0	10605	1623	2304	615	1098	0	3012	456	1959	1395	1038	2490	258	945	1395	1404	1620	606	657	753	1197	126	819	0	585	2868	1755	516	1002	1056
LS249	5306	932	1584	4455	0	381	0	1050	1110	0	789	2277	0	2460	1338	1263	4935	774	402	9549	1380	258	453	1104	219	2454	456	1512	1380	942	3141	0	813	420	1434	2067	0	240	207	270	81	180	0	0	2868	2328	621	978	396
LS250	5466	772	4833	4458	693	213	213	840	1083	888	714	2550	981	2457	1338	1263	4962	1632	0	9840	1623	2310	483	621	195	2403	456	1980	1395	843	1062	0	534	924	1170	633	0	627	300	81	261	546	120	585	837	2334	621	177	66
LS251	3664	2574	4341	4455	693	492	210	114	477	597	0	2199	981	0	582	927	711	771	183	10215	873	1899	0	156	0	276	0	531	1296	0	1065	0	0	0	0	1458	0	240	57	420	0	345	0	0	1671	267	0	0	0
LS252	6214	24	5040	4455	693	942	954	1050	1275	1143	1458	2550	981	2460	1338	1263	5199	1704	417	10605	1623	0	615	1104	459	3015	456	1932	1395	1104	3276	516	1083	1395	1443	2067	606	657	957	1197	561	1389	219	585	2868	2319	621	1002	1728
LS253	6231	7	5034	4455	693	942	954	822	1113	1143	1458	2547	981	2460	1338	1263	5211	1704	414	10605	1623	2310	615	1104	459	3012	456	1983	1395	1299	3276	516	999	1392	1404	2067	606	657	957	1197	561	1389	324	585	2868	2334	621	1005	1740
LS254	6223	15	5034	4455	411	942	951	1050	1275	1143	1455	2397	981	2460	1338	1263	5199	1704	408	10605	1623	2310	615	1104	459	3012	456	1983	1395	1299	3276	516	1080	1395	1404	2067	606	657	957	1197	561	1362	219	585	2868	2334	621	1002	1728
LS255	6226	12	5034	4455	693	942	954	1050	1113	1143	1458	2550	981	2460	1338	1263	5154	1710	549	10605	1623	2301	615	1104	459	3012	456	1983	1395	1299	3276	516	1080	1395	1416	2067	606	657	957	1197	561	1389	354	585	2868	2331	621	978	1728
LS256	6222	16	5034	4455	693	942	951	1050	1113	1143	1458	2547	981	2460	1338	1263	5184	1686	546	10605	1623	2283	615	1098	459	3012	456	1986	1395	1104	3276	516	1083	1395	1407	2067	606	657	957	1197	561	1389	219	585	2868	2334	621	1008	1728
LS257	6226	12	5034	4455	678	942	954	1050	1113	1143	1458	2541	981	2460	1338	1263	5199	1704	417	10605	1623	2289	615	1098	459	3012	456	1983	1395	1299	3276	516	1068	1392	1404	2067	600	657	957	1197	561	1389	219	585	2865	2331	621	1002	1728
LS258	6224	14	5034	4455	693	942	954	1050	1113	1143	1455	2541	981	2460	1338	1263	5181	1704	408	10605	1623	2289	615	1098	459	3033	456	1980	1395	1299	3276	516	1080	1392	1404	2067	606	657	957	1197	561	1389	0	600	2868	2319	621	1002	1728
LS259	6223	15	5034	4455	693	942	954	1050	1101	1143	1455	2550	981	2460	1338	1263	5211	1704	546	10605	1623	2310	615	1104	459	3012	456	1983	1395	1299	3276	516	1080	1392	1437	2067	606	657	957	1197	561	1389	381	585	2868	2331	621	1002	1740
LS260	6223	15	5034	4455	693	942	954	1050	1122	1143	1455	2541	981	2460	1338	1263	5211	1704	546	10605	1623	2301	615	1098	459	3012	456	1983	1395	1299	3276	516	999	1395	1404	2067	606	657	957	1197	561	1389	153	585	2868	2319	621	1002	1728
LS261	6161	77	5031	4455	678	942	954	1050	1257	1143	1449	2550	981	2460	1338	1263	5205	1704	549	10599	1623	1878	615	1098	459	3012	456	1983	1395	1299	3276	516	1068	1395	1410	2070	606	657	957	1197	561	1389	117	585	2868	2331	621	978	1728
LS266	6232	6	5013	4455	693	942	954	1050	1113	1131	1461	2547	981	2454	1338	1263	5211	1704	546	10605	1623	2310	615	1092	459	3012	456	1983	1392	1299	3276	516	1083	1392	1404	2067	606	654	957	1197	561	1389	354	564	2859	2331	621	975	1728
LS267	6232	6	5013	4455	693	942	714	1050	1113	1143	1458	2547	981	2460	1338	1263	5211	1704	543	10605	1623	2310	615	1092	459	3012	456	1965	1392	1299	3276	516	1083	1371	1428	2067	606	654	753	1197	561	1389	348	585	2865	2328	621	1002	1728
LS268	6229	9	5013	4455	693	942	954	1050	1113	1143	1458	2550	981	2460	1338	1263	5211	1704	549	10605	1623	2310	615	1092	459	3015	456	1983	1392	1299	3276	516	999	1392	1428	2067	603	657	957	1197	561	1389	126	585	2865	2319	621	1002	1728
LS269	6228	10	5013	4455	693	942	954	1050	1113	1143	1458	2547	981	2460	1338	1263	5211	2340	552	10605	1623	2310	615	1104	459	3015	456	1983	1392	1299	3276	516	1080	1392	1401	2067	606	654	957	1197	561	1389	219	564	2865	2319	621	1002	1728
LS270	6229	9	5013	4455	693	942	954	1050	1113	1143	1458	2550	981	2460	1338	1263	5211	1704	420	10605	1623	2310	615	1098	459	3015	456	1983	1392	1299	3276	516	1077	1392	1401	2067	606	657	957	1197	561	1389	0	585	2865	2331	621	1002	1728
LS271	6232	6	5013	4452	693	942	954	1050	1110	1143	1458	2550	981	2454	1338	1263	5211	1704	408	10605	1623	2310	615	1098	456	3012	456	1983	1392	1299	3276	516	1083	1395	1398	2067	606	657	957	1197	561	1389	381	585	2868	2331	621	1002	1728
LS272	6232	6	5013	4455	693	942	954	1050	1092	1143	1458	2550	981	2460	1338	1263	5211	1704	549	10605	1623	2310	615	1098	459	3012	456	1983	1392	1299	3276	516	1080	1395	1398	2067	606	657	957	1197	561	1389	132	585	2862	2319	621	1002	1728
LS273	6233	5	5034	4455	693	942	954	1050	1113	1143	1449	2547	981	2460	1338	1263	5211	1704	549	10605	1623	2313	615	1104	456	3012	456	1983	1395	1299	3276	516	1083	1392	1398	2067	606	657	957	1197	561	1389	219	585	2868	2331	621	1002	1728
LS274	6230	8	4812	4452	693	942	954	1050	1113	1143	1458	2550	981	2451	1338	1263	5184	1704	546	10785	1623	2310	615	1098	456	3012	456	1983	1392	1299	3276	516	1077	1395	1398	2067	606	657	957	1197	561	1389	219	585	2862	2319	516	1002	1707
LS281	6215	23	4866	4455	570	942	378	1050	1275	1038	1458	2550	981	2460	1338	1263	5205	1704	549	10605	1623	2310	615	1104	456	3012	456	1983	1389	1104	3276	516	1077	1392	1437	1521	606	657	957	1029	561	1389	0	0	2868	1755	114	1002	1728
LS282	6221	17	5034	4455	693	942	729	1050	1113	1068	1434	2544	981	2460	1338	1263	5205	1704	552	10605	1623	2310	615	1092	456	3012	456	1983	1395	1299	3276	516	999	1392	1398	2070	606	657	957	1197	561	1389	219	585	2868	2331	186	1002	1728
LS283	6211	27	4524	4458	693	942	789	1050	1113	693	1458	2379	981	2460	1338	1263	5211	1704	408	10605	1623	2289	615	1104	216	3012	456	1983	1395	1104	3141	516	999	1395	1173	2067	0	657	957	1197	561	1389	180	585	2823	2319	621	1002	1728
LS284	6213	25	4887	4458	693	942	210	1050	1113	294	855	2550	981	2460	1338	1263	5181	1704	567	10605	1623	2310	615	1092	456	3012	456	1983	1392	1104	3276	261	720	1392	1398	2067	606	657	207	1197	444	1389	123	585	2868	2334	186	1002	1746
LS285	6225	13	5013	4455	693	942	954	1050	1113	693	1458	2550	981	2460	1338	1263	5211	1704	420	10605	1623	2310	615	1104	459	3012	456	1983	1395	1299	3276	516	1083	1392	1404	2067	606	657	957	1197	561	1389	357	564	2868	2331	114	1002	1722
LS286	6231	7	5034	4455	693	942	954	1050	1113	1143	1455	2550	981	2460	1338	1263	5211	1704	420	10605	1623	2298	615	1098	459	3012	456	1983	1395	1299	3276	516	1080	1395	1404	2067	606	657	957	1197	561	1389	219	585	2862	2328	621	1005	1728
LS287	6227	11	4833	4458	411	942	729	1050	1113	1143	1461	2547	975	2460	1338	816	5211	1704	420	10605	1623	2310	615	1098	219	3012	456	1983	1395	1299	3276	261	1083	1395	1131	2049	606	657	957	1197	561	1362	363	585	2868	2286	621	1002	1728
LS288	6221	17	5034	4455	693	942	954	1050	1113	1143	1458	2277	981	2460	1338	1263	5211	1704	420	10785	1623	2310	615	1092	456	3012	456	1965	1395	1104	3141	261	996	1203	1404	2067	606	657	957	1197	561	1389	219	585	2868	2319	273	1002	1722
LS289	6228	10	5034	4455	693	942	714	1050	1113	1143	1458	2550	981	2460	1338	1263	5211	1704	543	10605	1623	2310	615	1104	456	3012	456	3333	1395	1299	3276	516	999	1395	1404	2067	606	657	957	1197	561	1389	219	585	2868	2334	621	1002	1740
LS290	6229	9	5013	4455	693	942	954	1050	1278	1143	1458	2550	978	2460	1338	1263	5211	1704	546	10605	1623	2310	615	1098	459	3027	456	1983	1392	1299	3276	516	1080	1392	1452	2067	606	657	957	1197	561	1389	219	585	2868	2331	621	1002	1728
LS292	6231	7	5028	4452	693	942	954	1050	1113	1143	1455	2550	981	2460	1338	1263	5184	1704	552	10599	1623	2310	615	1098	459	3012	456	1983	1395	1299	3276	516	1080	1395	1437	2067	606	657	957	1197	561	1389	357	582	2868	2331	621	1002	1728
LS293	6234	4	5034	4458	693	942	789	1050	1113	1143	1458	2550	981	2460	1338	1263	5211	1704	549	10605	1623	2310	615	1104	459	3012	456	1983	1395	1299	3276	516	999	1395	1404	2067	606	657	957	1197	561	1389	219	585	2853	2322	621	1002	1728
LS294	6209	29	5028	4458	693	942	954	822	1113	693	1458	2550	981	2460	1338	1263	4965	1704	420	10605	1623	2310	615	1104	459	3012	456	1983	1392	1104	3276	261	999	1395	1431	2067	606	657	753	1197	561	1362	129	576	2868	2331	621	1002	1728
LS295	6183	55	5028	4455	411	942	954	1050	1278	0	1452	2277	981	2460	1338	1263	5178	1704	420	10605	1623	2298	615	1104	216	3012	456	1983	1395	1104	3276	411	999	1395	1434	2067	606	657	753	1197	543	1188	219	564	2691	2334	186	1002	1728
LS296	6222	16	5031	4446	693	942	954	1050	1113	1068	1461	2550	981	2454	1338	1263	5190	2973	546	10605	1623	2310	615	1092	459	3015	456	1983	1392	1299	3141	516	723	1395	1398	2067	606	657	957	1197	561	1389	384	585	2868	2334	417	1002	1719
LS297	6095	143	5031	4452	411	942	714	1050	1275	1068	1461	2550	981	2472	1038	1263	5205	1794	417	0	1623	2280	603	1092	459	3021	456	1980	1383	1101	3276	516	1083	1392	1428	2076	606	657	957	1188	561	1389	225	591	0	2334	621	1083	1728
LS298	6231	7	5031	4452	681	942	621	1050	1113	1143	1455	2550	981	2460	1338	1263	5205	1701	408	10599	1623	2304	633	1104	462	3012	456	1986	1392	1128	3276	258	867	1392	1428	2076	606	657	957	1191	561	1389	225	591	2868	2322	621	1002	1728
LS299	6232	6	5031	4449	693	942	954	870	1122	294	1461	2550	981	2472	1338	1263	5205	1701	417	10599	1623	2316	633	1098	462	3021	456	1980	1395	1299	3273	516	1083	1392	1428	2076	606	657	957	1191	561	1389	384	591	2829	2322	141	1083	1728
LS300	6191	47	5031	4452	693	942	954	1050	1275	1068	1458	2550	981	2460	1338	1263	5205	1701	417	10599	1623	2286	633	1104	462	3021	456	1986	1392	1104	3276	516	1083	1392	1428	2076	606	657	957	1191	561	1389	225	591	2868	2334	621	1002	1728
LS301	6196	42	5031	4452	411	942	954	1050	1110	1143	1458	2550	981	2469	1338	1263	5205	1701	405	10599	1623	2298	630	1098	462	3021	456	1980	1395	1299	3276	516	1083	1392	1404	2076	606	657	957	1191	561	1389	384	591	2868	2322	621	1002	1728
LS302	6136	102	5028	4455	693	942	621	870	1275	1086	1461	2538	981	2454	1221	1263	4962	1701	549	10509	1623	2298	615	795	243	3117	456	1983	1392	1296	3276	261	0	924	1005	2067	606	657	957	1197	561	1215	357	582	2691	1755	417	1002	1638
LS303	6212	26	4827	4455	411	942	954	1050	1122	1143	1458	1929	981	2460	1338	1263	5196	1704	420	10605	1623	2310	615	1104	459	3012	456	1983	1395	1299	3141	516	720	1392	1386	2067	606	657	957	1197	561	1215	357	564	2691	2331	621	1002	1728
LS304	6048	190	5031	4449	210	942	324	1050	1113	597	795	0	981	2460	1338	1263	5199	2307	543	10599	1602	2298	615	1092	0	3015	456	1980	1395	1038	2145	516	720	924	1404	1077	606	657	399	1026	561	180	0	0	2868	1911	186	1002	1728
LS305	6228	10	5028	4452	693	942	954	1050	1275	1143	1458	2547	981	2460	1338	1263	5184	1704	549	10605	1623	2310	600	1104	459	3012	456	1983	1395	1299	3276	516	1083	1392	1437	2064	606	657	870	1197	561	1389	123	585	2868	2307	621	1002	1728
LS306	6197	41	5028	0	693	942	954	1050	1113	1143	1455	2550	981	2460	1338	1263	5211	1701	408	10605	1623	2310	615	1104	459	3012	456	1980	1395	1296	3276	516	1086	1395	1431	2067	606	657	957	1197	561	1389	219	585	2868	2331	621	1002	1728
LS307	6233	5	5034	4461	693	942	954	1050	1113	1143	1455	2550	981	2460	1338	1263	5208	1704	789	10599	1623	2316	615	1104	462	3036	492	1986	1302	1296	3276	516	999	1392	1425	2067	603	657	687	1191	561	1389	354	591	2868	2322	621	1002	1746
LS308	6234	4	5034	4461	570	942	954	792	1107	1143	1458	2553	981	2454	1338	1257	5211	1704	417	10596	1623	2313	615	1104	459	3012	456	1983	1392	1299	3276	516	1083	1392	1428	2067	603	657	957	1152	561	1389	318	564	2868	2334	621	1002	1746
LS309	6015	223	4830	4461	291	942	378	180	1107	1143	1005	855	981	2454	708	1257	2523	1704	414	10599	1623	2316	615	948	0	2997	444	1782	1392	1299	3276	516	813	1329	1284	2055	603	657	0	897	126	84	0	258	2868	2334	0	1002	534
LS310	6204	34	5034	4461	693	942	954	1050	1107	1143	1449	2550	981	2460	1338	1263	5205	1704	582	10599	1623	2313	615	1098	459	3012	456	1986	1392	1101	3276	516	1089	1392	1434	2070	606	657	753	1095	561	1389	219	591	2868	2334	114	1002	1746
LS311	6175	63	5034	4461	693	942	954	1050	1113	1143	1455	2553	981	2454	1338	1263	5217	1704	414	10599	1623	2316	615	1104	459	3012	447	1983	1302	1101	3276	516	1041	1392	1428	2067	603	657	891	1191	561	1389	219	564	2691	2334	621	1002	1746
LS312	6231	7	5028	4458	693	942	954	1050	1113	1143	1455	2550	981	2460	1338	1263	5211	1704	420	10599	1623	2310	615	1104	459	3012	456	1983	1392	1299	3276	516	999	1395	1443	2067	606	657	957	1197	561	1389	384	585	2868	2319	621	1002	1746
LS313	6231	7	5031	4458	693	942	954	1050	1113	1143	1455	2547	981	2460	1338	1263	5211	1704	549	10605	1623	2310	615	1104	459	3015	456	1959	1392	1299	3276	516	1080	1392	1440	2067	606	657	957	1197	561	1389	219	585	2862	2331	621	1002	1728
LS314	6227	11	5028	4455	693	942	954	1050	1275	1143	1458	2550	981	2460	1338	1263	5211	1704	408	10599	1623	2310	615	1104	459	3015	456	1980	1392	1299	3276	516	1080	1392	1440	2067	606	657	753	1197	561	1389	123	585	2868	2331	186	1002	1728
LS315	6228	10	5028	4458	693	942	954	1050	1113	1131	1458	2550	981	2460	1338	1263	5211	1704	408	10605	1623	2310	615	939	459	3012	456	1983	1374	1299	3276	516	1095	1392	1407	2067	606	657	957	1197	561	1389	219	561	2862	2319	621	1002	1728
LS316	6230	8	5028	4455	693	942	954	1050	1113	1143	1458	2550	981	2460	1338	1263	5184	1704	567	10605	1623	2301	615	1098	459	3012	456	1983	1392	1296	3276	516	999	1392	1437	2070	606	657	957	1197	561	1389	219	564	2691	2334	516	1002	1728
LS317	6142	96	5031	4227	408	942	741	870	2109	291	1350	2550	981	2406	1338	1263	4956	1704	417	10605	1623	2307	615	1104	216	3012	456	3294	1392	1299	3276	210	282	921	1170	2067	606	657	957	1272	444	1389	219	585	2868	1755	273	1002	1158
LS318	6220	18	5034	4425	678	942	954	870	1275	1068	855	2547	981	2460	1338	1263	5181	1704	417	10605	1623	2304	618	1104	225	3012	456	1983	1392	1296	3276	261	999	1392	1101	2067	606	657	957	270	561	1389	219	585	2868	1941	621	1005	1728
[truncated: 5,000 more columns]

## Sheet: Table S7
Table S7. Hybpiper assembly depth statistics for each SCO
Samples	OG0010694	OG0010695	OG0010696	OG0010697	OG0010698	OG0010699	OG0010700	OG0010701	OG0010702	OG0010703	OG0010704	OG0010705	OG0010706	OG0010707	OG0010708	OG0010709	OG0010710	OG0010712	OG0010713	OG0010714	OG0010715	OG0010716	OG0010717	OG0010718	OG0010719	OG0010720	OG0010721	OG0010722	OG0010723	OG0010724	OG0010725	OG0010726	OG0010727	OG0010728	OG0010729	OG0010730	OG0010731	OG0010732	OG0010733	OG0010734	OG0010735	OG0010736	OG0010737	OG0010738	OG0010739	OG0010740	OG0010741	OG0010742	OG0010743
LS001	55.51	31.74	71.56	45.22	55.95	52.64	42.84	67.38	62.66	69.43	60.92	51.74	109.94	48.82	58.33	42.15	58	107.84	60.45	68.06	51.77	60.88	54.75	44.94	54.65	104.91	152.05	60.8	69.4	89.34	65.54	47.08	61.61	43.52	60.75	47.86	68.43	31.39	35.91	50	57.14	66.31	43.66	28.49	68.79	40.88	64.9	57.43	93.73
LS002	69.66	55.03	92.14	135.11	97.5	83.42	98.28	71.91	187.57	93.65	74.39	74.02	107.79	61.72	59.67	70.18	77.49	60.45	63.57	87	75.6	171.21	68.43	84.67	94.41	76.6	131.47	88.43	101.15	98.24	132.01	98.77	93.16	73.31	63.89	62.54	93.02	79.87	125.51	101.46	149.5	90.56	75.37	79.96	69.26	136.95	177.61	178.91	71.44
LS003	43.9	53.83	91.46	141.36	81.96	87.01	69.19	81.33	70.95	227.4	95.1	65.92	54.9	57.61	66.26	85.96	79	84.12	71.57	41.45	95.35	91.31	48.84	150.11	93	55.41	52.36	163.5	73.85	83.34	52.32	108.78	100.52	73.18	78.2	57.76	122.21	80.54	59.16	50.9	92.9	130.36	68.16	91.61	99.72	64.57	62.24	63.92	59.34
LS004	80.79	84.3	67.85	88.77	150.52	82.73	51.05	115.84	36.41	74.45	66.82	59.3	67.32	98.93	47.07	61.38	40.18	78.33	81.25	76.65	80.57	75	73.34	53.5	62.95	65.01	130.32	62.22	72.05	119.21	89.57	104.83	209.51	47.01	50.52	45.47	101.48	112.49	171.46	46.58	66.8	56.42	86.89	58.83	73.2	49.84	100.79	84.23	98.24
LS005	65.96	89.06	64.24	49.88	95.04	42.46	97.74	85.86	99.4	85.72	78.89	59.62	60.14	61.69	76.96	75.69	48.49	53.35	73.72	88.71	91.88	69.52	47.02	75.91	82.23	56.54	76.31	235.02	76.55	250.62	48.71	53.74	42.01	61.95	124.99	79.05	43.19	60.66	92.94	68.2	75.93	85.64	95.4	100.58	78.28	43.99	59.24	63.16	151.8
LS006	125.25	110.82	96.1	110	108.15	102.93	102.45	109.9	90.41	133.58	61.75	100.73	72.57	149.04	79.69	65.01	68.56	126.01	115.12	76.99	201.96	196.02	122.29	86.75	316.64	92.7	100.88	371.71	104.65	102.03	136.26	132.09	83.39	179.78	100.59	101.24	51.08	130.54	56.74	136.36	114.07	88.94	71.55	157.97	105.39	106.08	71.66	119.73	123.58
LS011	72.58	112.46	57.98	75.35	154.6	84.34	87.41	249.32	86.33	83.93	67.1	86.14	65.66	62.27	85.18	90.7	92.56	78.26	50.41	66.4	79.8	117.87	90.7	86.63	96.7	89.35	79.05	54.28	88.61	44.02	146.08	55.33	60.08	53	96.09	104.13	90.07	99.82	48.48	64.4	63.76	75.31	89.17	94.25	90.38	57.32	70.74	41.33	110.59
LS012	49.59	86.13	158.35	91.7	52.89	97.56	85.52	91.67	45.95	130	102.49	104.2	50.56	75.66	76.54	79.08	235.58	69.03	162.79	96.56	63.31	112.34	77.51	71.98	60.19	116.49	87.68	59	121.34	103.05	89.78	143.78	141.67	49.97	66.55	102.99	207.19	100.75	57.29	98.46	94.31	62.77	93.05	77.61	174.94	99.23	95.68	46.58	63.61
LS013	112.17	109.67	92.02	63.68	107.16	120.75	107.27	119.78	135.9	80.71	108	125.52	114.09	109.13	97.19	166.22	80.81	56.75	112.19	83.38	134.2	62.45	68.5	79.39	89.88	145.61	108.81	75.2	64.62	135.46	165.6	130.43	328.09	105.73	115.39	67.79	63.06	79.68	146.62	231.61	72.45	54.29	53.22	113.02	98.23	166.01	186.72	88.19	294.68
LS014	81.82	49.43	140.12	46.2	69.67	78.09	84.21	94.54	111.11	72.99	151.81	65.04	85.08	87.08	120.85	83.7	53.38	81.16	85.74	90.87	101.25	109.99	66.41	96.88	53.53	63.18	137.97	77.69	54.74	65.31	91.18	86.19	86.14	164.27	101.67	69.88	53.42	73.45	102.39	36.6	117.8	119.67	118.54	92.77	81.6	92.92	60.56	143.42	161.24
LS015	71.71	83.1	68.75	95.9	61.84	84.39	48.47	88.54	68.44	44.46	80.16	80.6	79.34	129.84	48.61	75.06	87.76	55.1	71.56	94.8	69.77	76.89	156.52	87.21	100.53	47.31	78.93	128.29	89.86	167	53.31	82.66	87.64	57.19	56.13	283.55	113.28	51.63	69.17	82.5	112.25	77.47	68.81	76.46	86.2	48.45	52.56	53.47	119.7
LS016	91.22	38.06	94.14	78.04	75.54	73.27	49.09	47.11	45.47	61.61	80.71	99.91	78.06	78.82	71.43	65.67	79.21	72.73	51.3	301.09	59.87	90.4	65.07	99	76.48	63.96	76.77	82.44	79.9	83.56	216.13	87.77	61.75	115.95	65.88	76.34	48.83	42.87	31.04	41.2	45.73	63.63	118.33	79.63	177.82	84.19	83.35	127.28	103.66
LS017	57.08	175.83	52.85	79.46	51.79	87.38	70.24	91.26	61.19	59.04	70.84	87.49	103.77	92.65	85.04	83.56	95.46	128.68	76	99.29	88.9	71.95	105.84	66.58	55.91	42.57	82.5	200.09	63.46	275.07	110.7	112.31	83.31	132.62	260.1	66.72	230.84	56.32	40.17	99.64	105.34	90.82	39.98	42.04	86.89	56.47	88.64	120.2	237.68
LS018	73.23	81.82	81.19	72.25	60.47	69.15	39.87	51.7	72.68	57.62	115.07	68.83	57.89	72.83	78.26	41.43	66.06	60.46	42.92	76.33	48.18	97.86	97.51	71.92	40.04	169.8	67.18	50.96	77.36	55.27	89.11	75.99	180.41	88.89	47.53	155.95	29.52	66.17	69.26	77.77	50.12	115.67	69.06	28.89	74.25	28.21	59.08	61.08	72.73
LS019	56.9	114.74	93.9	92.33	92.41	60.06	135.52	111.22	106.37	122.37	54.62	152.81	126.91	98.92	70.64	65.93	111.71	85	107.22	224.08	73.22	80.89	88.93	123.95	124.59	113.78	105.06	77	64.71	116.09	102.32	166.37	79.87	39.67	99.89	90	108.4	96.29	269.84	175.65	120.54	77.87	76.68	45.24	104.96	83.33	62.32	59.44	184.54
LS020	96.37	98.91	82.87	88.85	44.6	38.74	45.68	71.62	66.5	68.02	57.94	79.54	92.21	58.82	87.44	66.34	209.5	95.55	69.09	64.82	60.11	127.57	47.05	87.3	76.6	80.62	101.07	107.7	48.89	94.56	64.67	45.95	53.77	76.74	83.22	91.22	70.62	67.5	55.03	61.94	59.12	70.35	54.19	87.08	47.68	102.4	143.52	60.47	84.15
LS021	60.51	44.87	58.22	68.01	42.13	65.72	77.3	66.86	60.29	78.11	60.35	50.85	75.22	101.79	138.23	246.09	156.88	75.58	62.5	68.46	75.74	122.65	49.56	73.83	68.7	253.44	72.47	57.33	75.13	76.47	65.42	83	76.17	78.82	221.74	52.91	76.78	48.8	47.28	41.53	177.83	95.3	59.38	90.81	75.62	62.15	38.81	80.73	34.71
LS022	74.45	70.26	39.97	65.83	45.07	71.95	64.53	75.31	78.78	52.02	72.78	117.01	70.17	67.13	75.41	41.91	48.48	63.03	70.73	75.35	43.84	59.68	58.84	75.86	72.34	69.68	53.28	36.6	87.4	217.47	67.87	43.93	57.8	26.81	77.77	71.25	46.36	44.3	58.14	60.59	77.68	74.26	110.99	110.11	42.2	114.24	78.61	101.19	164.04
LS023	58.43	184.95	195.23	75.67	77.4	80.92	81.14	88.5	66.07	48.22	102.37	67.37	94.72	98.99	84.71	90.81	83.21	86.29	94.88	88.91	52.81	71.36	92.46	82.55	59.18	99.76	72.11	56.6	84.25	86.88	139.13	194.96	95.31	81.84	272.02	128.35	81.78	55.62	59.26	90.09	87.27	84.51	70.73	107.32	121.51	80.86	88.09	46.98	171.3
LS024	78.75	72.35	61.38	61.11	62.83	151.76	96.11	111.71	58.76	89.32	75.25	55.64	105.85	75.99	96.79	75.86	96.02	216.33	87.19	71.88	168.95	96.77	64.51	74.06	108.91	217.38	94.63	80.68	95.45	61.61	91.97	112.28	77.46	158.74	42.43	91.84	266.62	64.01	67.02	100.07	47.86	69.95	74.11	73.46	82.94	287.03	111.09	238.64	58.62
LS025	73.84	50	40.87	73.59	35.05	44.55	63.64	62.8	153.76	43.77	44.28	55.16	39.54	48.13	57.98	39.89	46.36	99.39	62.87	56.93	77.95	85.4	46.55	45.38	217.18	52.69	108.65	94.61	99.29	57.34	54.44	36.89	119.25	49.57	49.21	112.83	35.47	81.99	73.89	93.1	72.89	182.91	44.09	44.28	77.48	109.01	59.42	43.61	136.71
LS026	85.95	56.89	48.5	67.44	50.85	78.18	78.17	94.45	94.53	215.8	90.73	86.93	61.18	74.49	58.15	75.83	89.89	64.25	109.56	111.23	81.55	86.5	90.54	98.36	54.79	102.9	65.5	78.44	96.01	108.17	88.77	138.78	42.25	91.18	86.41	54.93	72.13	120.33	178.5	53.3	150.42	65.32	102.61	98.58	93.68	74.14	64.14	143.99	86.49
LS027	98.69	57.14	167.24	100.11	161.97	109.67	97.33	113.94	75	87.73	96.07	95.5	100.26	88.44	61.3	70.33	105.85	65.3	79.49	97.84	117.87	94.3	118.15	186.21	71.69	112.86	102.91	155.91	75.76	56.88	83.95	111.71	90.15	80.73	99.24	80.21	150.81	48.14	123.47	165.79	170.68	331.27	102.48	84.68	70.69	91.6	64.84	63.28	104.25
LS028	101.36	57.12	87.01	75.05	65.45	88.91	98.04	122.84	66.43	63.68	97.1	59.44	102.21	92.21	112.83	98.02	101.75	269.07	160.73	134.01	107.13	87.12	94.44	76.91	58.41	88.79	52.04	73.21	94.38	95.85	215.85	135.54	73.1	83.78	103.6	48.2	52.02	103.38	66.29	55.96	162.08	54.88	97.01	93.19	102.49	82.86	76.9	128.24	59.36
LS029	53.2	55.35	39.66	123.22	76.86	70.57	46.39	67.88	73.81	58.72	56.24	63.81	108.15	58.09	87.95	55.68	85.94	59.62	77.66	56.93	55.61	77.26	44.59	29.51	86.82	62	117.26	45.58	36.94	56.96	57.44	62.65	73.98	85.5	93.4	89.33	24.6	78.18	63.9	51.69	90.27	82.15	74.62	127.47	81.82	50.5	39.81	53.34	36.84
LS030	54.55	70.6	60	87.5	80.57	36.37	44.24	44.77	10.79	49.79	68.09	103.21	34.42	45.3	42.24	71.86	84.5	56.59	78.14	41.62	46.86	41.2	52.83	44.04	86.21	80.92	69.11	87.52	75.31	33.62	88.89	81.77	58.31	48.2	96.4	69.4	71.69	73.26	33.99	53.54	51.69	55.85	58.37	191.3	31.8	40.79	52.08	47.65	58.34
LS041	55.84	59.39	39.19	41.35	153.42	47.72	39.01	69.8	78.54	75.04	65.12	96.73	59.54	72.37	41.9	47.67	63.11	80.36	46.19	28.25	66.95	50	78.14	67.81	79.36	34.29	77.47	71.62	77.55	91.56	77.71	88.64	50.13	57.03	41.09	33.54	52.57	62.95	75.79	54.95	95.04	126.6	36.7	67.81	111.55	60.06	73.92	54.22	54.34
LS042	76.38	73.49	55.96	53.33	82.92	63.18	72.49	51.74	107.19	77.56	40.51	76.91	76.69	50.66	80.09	74.42	86.1	45.04	84.65	88.82	75.63	35.12	69.69	81.54	77.07	87.08	51.54	128.46	53.31	64.67	104.25	90.77	202	51.64	89.69	122.47	68.29	62.75	62.6	42	82.13	56.66	79.59	183.98	62.61	207.99	78.48	113.01	58.88
LS043	59.59	80.45	69.71	63.64	43.25	111.37	59.04	78.36	88.79	56.42	51.37	60.22	49.05	101.48	74.04	61.81	104.14	46.03	73.85	99.79	236.46	103.72	82.63	186.94	85.39	88.85	61.16	201.11	60.47	100.55	114.53	68.53	36.91	92.97	66.62	72.81	163.43	63.43	62.65	120.73	46.13	59.89	69.28	71.55	82.06	80.12	46.66	71.83	154.28
LS044	77.92	66.87	47.4	78.92	69.33	90.53	74.5	78.51	78.7	90.37	74	56.85	85.68	70.99	35.1	183.42	85.84	58.19	41.28	70.07	45.96	52.45	46.54	48.88	83.98	69.7	82.14	76.28	36.25	105.21	81.89	50.21	78.7	69.13	120.93	77.72	121.18	49.07	76.58	81.28	21.52	76.42	50.64	42.19	77.94	103.62	48	60.7	81.96
LS045	85.32	78.05	71.7	84.48	68.45	40	69.68	51.89	59.64	89.83	81.49	77.05	77.03	109.16	66.56	65.65	118.28	70.75	69.8	85.69	87.34	53.49	44.38	198.6	50.9	77.14	49.13	40.3	149.08	195.89	78.15	71.59	78.83	68.66	56.01	45.18	78.49	86.84	56.31	61.17	51.03	134.46	85.54	49.44	67.58	64.68	20.32	98.54	84.06
LS046	45.47	74.43	52.91	77.13	56.5	82.89	209.59	91.7	62.87	89.33	57.84	75.15	99.34	74.28	91.32	74.98	54.52	50.22	87.87	68.48	84.96	79.02	79.3	103.33	48.61	99.23	67.36	46.69	77.71	113.31	23.16	80.31	65.49	82.24	129.8	70.51	47.36	116.25	71.53	105.8	243.73	53.42	82.12	109.1	111.12	58.06	62.52	60.01	133.32
LS047	66.97	44.9	90.01	227.4	67.34	63.23	99.99	50.12	78.75	48.5	89.09	50.25	96.04	60.94	91.07	73.1	83.46	92.65	81.11	49.79	99.89	81.01	86.12	113.38	143.7	78.29	86.77	87.15	103.74	76.55	96.4	108.97	75.57	137.53	78.98	86.29	32.69	252.78	108.7	58.48	77.64	212.91	64.94	79.52	85.63	66.29	64.82	100.43	131.03
LS048	41.21	77.06	56.52	45.55	85.67	48.66	85.5	39.25	38.58	81.02	74.96	60.24	67.73	65.29	69.8	67.41	123.18	52.29	104.58	58.16	55.07	75.94	40.14	52.31	61.2	94.63	37.61	56.85	111.15	44.32	133	56.12	43.97	53.63	53.36	54.81	69.81	80.03	135.62	58.62	54	70.23	56.6	102.98	90.44	62.5	59.28	62.5	83.11
LS049	65.37	56.88	49.68	33.57	38.19	60.22	24.89	67	79.12	52.2	72.73	82.2	60.72	58.11	59.7	49.5	86.81	42.66	79.22	44.43	52.92	71.69	50.79	93.37	55.21	75.89	42.01	48.8	61.99	56.76	37	72.81	52.66	44.74	50.13	67.12	61.9	80.42	67.31	36.07	45.12	155.58	113.08	64.98	40.58	63.37	39.31	49.73	101.15
LS050	85.73	98.64	101.64	44.16	80.38	68.15	56.16	88.44	94.23	144.43	72	77.32	142.21	89.53	64.11	49.56	72.22	61.64	131.44	108.55	64.94	88.74	133.75	57.94	62.02	112.65	100.36	78.13	91.62	84.04	79.26	216.77	251.43	57.16	66.32	93.75	25.08	78.17	91.06	166.5	134.1	72.83	102.07	102.73	76.14	59.28	104.25	44.33	71.55
LS072	59.82	49.33	56.36	53.38	99.22	57.79	73.76	78.19	73.57	48.57	46.51	66.37	188.79	72.63	74.11	67.94	77.83	67.44	49.09	101.97	37.8	46.55	82.79	71.67	60.86	60.11	62.41	87.92	63.6	100.97	51.92	44	38.95	60.44	120.34	57.63	56.04	28.57	68.56	81.35	77.45	98.02	64.12	287.79	79.84	80.94	53.15	63.51	76.34
LS073	48.43	58.72	68.4	56.39	47.1	58.71	80.52	64.28	87.66	88.32	80.98	88.9	92.34	69.09	119.26	110.25	43.97	54.35	115.61	100.2	81.5	56.19	70.32	80.58	58.42	69.32	34.79	111.78	39.74	69.02	65.71	80.46	60.94	189.65	77.53	77.81	53.01	49.74	55.98	189.71	168.24	63.42	60.35	53.29	45.84	67.18	48.41	67.56	56.18
LS074	94.11	44.05	61.57	33.09	82.44	71.81	58.28	65.78	54.07	62.23	46.38	92.71	49.9	59.48	68.07	53.76	56.8	109.65	44.85	60.95	46.42	94.75	50.76	29.3	165.57	73.01	50.2	155.65	53.46	57.5	54.95	62.22	80.47	28.88	62.96	59.74	70.69	47.44	51.81	62.24	72.1	40.84	73.64	64.06	50.27	62.7	45.99	51.39	57.92
LS075	60.17	71.2	78.91	75.31	74.01	61.75	42.41	37.38	85.94	58.45	44.73	77.65	47.04	56.68	37.1	59.41	69.48	73.18	76.14	85.51	99.31	88.24	74.23	65.46	41.45	79.59	60.31	52.13	60.81	55.42	133.12	61.54	66.09	84.51	49.75	73.22	74.05	62.25	79.94	56.63	125.28	32	40.92	77.07	101.62	64.34	29.18	45.15	49.6
LS076	74.48	144.4	68.4	52.33	77.83	49.75	75.73	97.87	79.51	43.09	82.05	47.11	169.86	82.37	53.88	73.14	91.09	76.21	98.75	90.37	44.84	59.94	75.88	61.58	52.41	38.1	76.09	38.03	89.42	71.39	61.48	43.12	67.87	82.79	67.51	33.51	65.21	59.12	58.49	53.63	36.04	61.18	38.76	45.57	96.3	60.53	65.07	118.81	75.94
LS077	65.59	83.98	55.23	86.64	52.75	68.72	58.43	82.4	65.1	134.94	46.45	78.72	87.04	91.35	70.19	62.42	63.05	125.61	85.45	72.8	74.84	85.45	55.17	91.35	197.37	86.09	81.18	108.73	77.7	88.4	65.92	55.89	51.19	83.7	119.63	68.34	122.39	106.1	147.29	103.15	34.6	64.2	83.44	68.83	50.42	115.98	68.21	76.01	74.75
LS078	68.77	79.72	70.23	33.79	50.64	40.95	74.03	105.76	69.41	60.61	72.2	73.2	77.99	49.59	54.59	85.1	76.73	117.94	82.74	47.53	72.47	63.12	114.04	44.14	62.79	89.07	67.66	118.96	115.77	68.13	68.44	75.15	189.34	39.8	78.56	96.14	41.03	63.35	54.81	99.92	64.32	67.91	65.65	75.31	140.58	64.11	22.54	54.77	110.26
LS079	38.23	62.34	56.56	60.8	73.31	51.52	61.41	37.47	45.07	43.42	58.77	32.28	63.14	99.6	69.76	58.89	37.07	57.53	98.49	70.62	53.63	68.27	103.77	55.45	105.76	55.29	72.44	51.48	69.16	71.6	69.76	55.66	28.85	50.52	95.78	52.7	40.6	22.51	46.61	78.07	72.5	99.96	53.04	42.74	145.76	167.1	68.65	50.82	91.58
LS080	101.3	69.55	85.9	90.29	80.98	55.1	67.51	53.42	64.71	81.33	72.96	60.57	138.24	57.14	76.85	50.22	41.74	55.24	69.6	94.79	82.6	70.05	105.36	79.91	63.78	192.26	39.35	61.39	60.36	59.09	45.27	59.79	81.7	70.53	59.05	70.18	70.34	57.97	66.42	76.27	103.63	54.1	62.06	155.17	77.35	64.83	54.27	76.23	121.57
LS081	66.23	38.08	83.9	75.75	75.76	69.01	46.41	74.12	55.23	50.17	111.91	72.66	70.05	38.44	64.38	89.81	72.29	51.47	58.23	54.53	54.57	77.17	59.94	65.66	38.13	51.94	46.75	75.93	91.92	46.41	56.96	92.22	65.28	98.07	74.86	61.76	47.5	70.27	30.45	129.75	75.93	125.88	60.71	135.71	95.45	76.07	113.09	124.33	36.19
LS082	89.47	70.3	116.21	65.14	55.76	42.59	77.43	68.03	45.76	89.16	63.11	79.72	82.06	70.04	54.65	70.83	44.48	55.8	85.98	48.98	59.95	58.35	90.33	103.07	90.79	83.3	95.58	98.06	91.02	48.19	48.27	64.81	80.61	183.49	41.02	68.31	112.65	78.44	47.94	98.96	61.62	249.08	55.09	48.37	47.97	118.03	64.79	111.7	77.44
LS083	83.65	77.31	96.05	58.7	54.46	114.46	93.42	89.14	66.24	91.23	86.91	93.09	167.21	94.88	80.12	106.23	89.56	94.09	98.53	173.97	66.81	67.07	113.95	48.85	87.24	101.06	157.31	57.66	120.27	70.69	72.37	116.09	65.07	93.54	70.12	75.94	68.11	63.06	75.28	70.93	194.26	93.28	156.83	82.82	90.38	74.21	102.27	107.2	58.66
LS084	86.58	94.46	81.99	68.17	93.51	69.1	139.26	99.4	100.96	87.1	45.92	95.13	59.84	63.22	51.16	48.55	113.58	63.76	50.79	63.28	68.98	75.33	71.9	85.07	68.13	91.92	74.84	160.17	64.52	59.25	121.45	60.33	123.55	82.43	78.53	136.53	184.24	85.08	254.78	119.65	182.81	65.59	93.71	104.37	84.06	34.51	155.6	91.98	39.32
LS085	83.93	153.62	62.96	48.68	89.81	50.9	92.78	77.47	63.41	68.87	75.55	59.42	45.1	92.86	57.96	120.79	49.47	101.55	67.36	260.28	97.41	75.23	84.29	55.3	68.96	55.33	88.19	67.04	99.38	51.01	90.91	77.52	101.83	114.78	186.3	71.72	88.25	86.01	225.9	62.04	78.71	87.32	76.31	46.17	46.58	93.89	72.29	36.51	75.7
LS086	108.2	103.08	106.93	104.49	85.14	109.63	83.25	109.54	83.54	55.43	54.51	80.25	121.57	114.23	71.08	106.19	80.61	94.55	97.35	92.81	103.46	113.03	70.45	115.3	149.34	54.96	69.17	99.46	91.9	127.34	79.85	65.39	100.62	106.89	86.6	78.07	99.29	68.06	160.64	72.89	362.89	108.29	120.78	52.56	87.1	66.67	140.46	66.97	161.74
LS087	109.77	77.59	114.73	88.99	102.46	83.87	59.85	91.25	74.56	113.37	69.35	182.43	90.45	108.83	79.32	215.07	103.9	87.27	94.09	66.67	189.07	104.69	105.69	106.79	77.75	176.14	122.22	45.05	77.11	53.38	126.26	117.02	127.04	113.74	92.16	169.53	79.51	78.82	109.27	61.51	134.42	127.8	65.76	71.06	83.96	107.04	137.5	107.41	93.36
LS088	78.4	76.98	101.45	71.45	77.2	98	183.95	123.55	78.94	247.94	106.02	65.78	87.47	101.19	133.76	54.1	109.18	94.8	97.6	103.75	71.47	149.23	120.43	94.78	96.1	186.99	60.76	121.19	102.13	56.42	92.49	88.76	65.19	106.72	136.03	114.6	71.3	144.98	68.88	90.44	85.22	105.97	134.35	56.77	62.11	138.34	101.98	93.26	107.18
LS089	93.42	230.14	89.54	81.87	90.91	85.03	53.6	106.35	81.31	99.17	97	64.66	93.62	118.02	118.47	85.99	128.54	59.87	82.65	53.7	149.21	89.74	107.65	59.52	89.18	104.53	84.62	112.02	99.73	65.68	171.83	71.38	115.81	103.59	114.67	143.79	78.42	76.41	120.2	72.35	106.64	105.67	73.13	218.58	159	92.84	69.88	213.02	84.44
LS090	122.82	100.51	139.89	84.01	73.07	95.69	59.73	113.02	64.94	71.02	99.02	91.33	75.15	178.31	59.7	359.28	103.01	82.83	95.86	130.24	97.29	89.43	70.63	90.82	135.16	97.33	112.66	184.64	71.77	75.97	79.07	238.21	100.41	232.66	111.68	103.12	92.54	60.03	79.38	153.5	108.67	198.52	103.29	102.28	98.9	110.57	90.68	69.55	95.08
LS091	74.75	60.09	79.07	149.07	70.67	97.4	70.91	73.38	89.25	55.11	59.52	104.14	101.77	65.94	75.74	114.94	105.88	90.86	64.32	66.34	101.62	208.22	107.8	63.38	71.95	78.9	153.87	97.18	142.69	79.32	65.52	80.49	87.74	75.35	52.99	93.41	207.54	68.52	96.17	216.56	72.88	152.96	96.93	102.85	55.52	89.8	108.65	79.72	86.95
LS112	62.41	63.2	43.23	80.58	43.81	80.98	57.14	53.19	51.79	58.41	77.02	111.87	71.56	56.4	89.74	37.67	191.69	47.27	89.11	82.63	58.38	78.79	71.33	81.16	79.2	102.06	111.23	74.08	114.59	51.27	60.84	158.37	121.83	65.24	67.19	59.03	58.49	64.19	68.44	39.23	93.89	97.6	44.79	55.07	111.48	67.01	77.87	29.21	67.57
LS113	92.88	59.39	92.29	106.34	50.96	85.58	95.21	61.15	84.01	92.66	82.4	89.71	91.09	49.05	153.26	75.3	108.47	92.14	71.55	120.07	61.05	98.37	70.91	112.56	108.83	57.51	260.02	97.69	75.86	47.85	135.94	96.26	48.23	90.59	63.28	111.9	81.05	65.95	108.81	275.51	72.19	100.74	75.12	209.17	207.76	266.81	77.29	80.37	105.85
LS114	43.31	57.49	58.79	64.93	81.42	55.12	56.64	55.41	60.31	66.2	44.01	65.56	57.34	54.57	24.51	98.59	54.85	88.24	85.43	58.17	68.12	46.53	38.37	37.53	74.72	88.86	49.32	59.92	74.51	76.87	66.29	38.61	46.19	73.52	49.4	53.14	63.77	69.96	67.63	94.35	40.27	49.75	139.91	198.49	58.31	132.02	61.22	63.42	47.84
LS115	64.83	81.35	39.47	45.46	85.99	66.86	85.33	127.91	53.94	112.76	100.53	52.9	257.86	64.91	193.15	46.96	82.32	75.74	63.37	50.19	86.79	73.9	83.15	87.05	77.02	78.69	68.06	65.3	73.65	113.96	171.24	83.95	81.08	70.17	60.81	285.04	70.09	59.28	130.38	51.72	74.95	91.16	195.46	57.26	51.17	56.92	92.12	65.66	72.73
LS116	62.21	62.1	42.21	115.83	73.99	92.34	42.26	55.78	62.34	54.55	43.8	86.42	56.23	139.73	34.62	85.02	84.69	65.34	54.09	26.03	43.48	56.7	35.36	43.96	35.06	34.43	97.72	80.98	50.18	106.49	92.39	142.07	69.28	45.89	73.37	68.71	66.21	49.35	59.76	47.16	46.15	46.25	68.06	68.08	71.1	103.05	54.43	58.02	82.64
LS117	71.86	37.7	41.74	62.56	83.98	73.89	61.71	33.73	124.4	167.56	367.17	73.75	105.38	40.14	49.42	130.3	61.63	51.98	58.09	40.79	136.1	62.53	44.46	55.5	155.1	44.59	87.24	74.02	186.45	78.07	71.91	172.47	114.96	37.88	52.38	47.21	47.19	268.11	222.37	70.44	101.42	127.25	98.03	58.36	87.02	40.67	182.91	202.45	64.71
LS118	85.69	63.09	89.13	55.58	47.61	87.26	88.02	89.91	47.53	76.97	71.78	66.73	98.47	86.1	46.01	74.11	77.78	76.13	75.83	62.59	54.82	91.6	76.65	84.22	96.91	76.08	81.65	102.24	48.25	52.26	62.33	73.86	86.87	53.11	82.5	55.83	39.68	43.46	48.08	91.18	47.47	75.34	65.06	64.18	87.62	66.81	80.37	52.59	58.88
LS119	107.35	79.36	86.5	104.14	83.46	53.55	80.22	62.3	48.28	115.03	91.7	46.1	41.79	92.33	60.13	68.05	78.49	59.7	98.41	103.49	33.82	63.97	109.88	97.18	63.81	78.92	75.9	96.54	65.45	156.61	101.84	127.36	77.58	170.48	55.38	58.8	93.25	70.89	419.7	112.21	94.93	83.83	44.11	70.7	58.01	95.2	45.56	76.08	74.1
LS120	72.7	53.37	50.12	64.88	61.19	54.25	75.94	78.18	73.72	86.03	50	59.67	53.98	80.43	109.45	42.62	68.58	96.52	114.76	68.54	60.91	43.25	88.04	45.19	98.88	72.15	71.76	29.52	61.64	70.08	109.18	103.07	111.45	33.57	66.45	67.93	63.7	52.4	98.68	62.57	70.46	73.5	118.39	83.36	73.95	83.46	149.14	111.11	51.65
LS121	44.48	41.84	55.61	79.23	76.36	40.95	122.84	100.9	64.47	43.16	84.81	105.62	88.61	47.87	92.86	110.7	59.56	64.52	60.47	74.04	87.2	93.56	150.58	82.66	77.69	80.85	67.91	50.31	95.47	89.36	92.16	130.54	78.18	79.27	63.76	47.54	87.62	89.82	64.19	55.83	44.81	108.96	74.76	86.25	62.3	85.51	72.03	103.4	57.59
LS122	74.2	81.55	74.52	73.66	53.43	49.93	55.19	51.94	53.2	98.47	79.41	56.47	74.76	92.81	56.77	118.22	38.92	85.31	57.97	72.14	85.32	118.77	113.22	91.98	60.82	65.44	57.16	54.38	99.37	68.82	46.55	73.68	95.68	94.59	261.64	92.25	114.26	73.82	77.58	113.16	62.56	84.36	67.34	89.62	330.87	42.26	49.54	49.8	118.22
LS123	62	63.27	58.85	73.39	66.23	85.34	76.69	76.01	98.23	57.84	84.37	50.9	38.08	70.3	47.17	69.64	89.43	190.41	86.04	81.49	64	87.2	62.05	89.82	84.06	70.16	252.4	75.25	81.04	54.87	87.24	114.18	107.65	163.05	88.98	103.22	69.04	72.73	77.25	156.42	101.23	70.47	138.26	90.9	82.71	137.16	134.33	57.21	68.43
LS124	95.14	67.79	48.53	107.93	70.78	62.99	90.71	159.08	89.11	84.24	70.9	105.6	70.03	85.91	78.42	91.92	46.19	86.68	249.21	54.27	122.53	71.07	117.02	106.95	97.41	59.39	75.26	80.79	74.89	49.25	87.89	110.76	190.51	78.64	69.57	128.45	104.17	59.89	176.85	88.47	97.01	78.9	95.21	59.49	61.45	103.62	60.92	47.7	111.52
LS125	96.58	94.1	144.22	106.9	90.91	73.47	66.05	67.14	121.6	87.16	84.82	94.96	117.51	112.2	109.53	83.38	83.22	72.47	140.02	84.3	84.85	64.19	182.38	106.09	110.62	120.24	109.07	108.12	82.83	100.62	83.25	112.65	170.31	116.17	108.8	135.66	70.94	68.32	87.44	117.7	247.44	309.58	48.82	89.49	115.16	90.96	144.47	58.32	143.51
LS126	41	52.81	104.76	117	84.93	95.54	68.16	89.09	240.34	87.23	47.69	80.58	68.42	97.29	152.99	53.27	67.27	71.93	56.41	277.82	90.63	62.19	101.39	78.75	71.95	50.61	88.44	100	77.7	82.77	57.26	84.32	91.23	84.19	95.82	93.66	72.69	98.85	52.82	95.47	81.22	148.77	77.19	60.61	144.54	73.13	96	131.43	68.78
LS127	43.46	61.03	126.91	79.95	31.11	75	106.91	73.87	84.38	88.61	65.47	79.39	81.65	77.59	88.52	43.25	95.45	60.84	41.46	69.12	53.78	79.28	108.97	88.53	60.07	49.84	55.38	91.97	140.08	75.87	101.47	95.73	71.19	166.9	101.6	82.96	63.65	54.93	77.44	88.74	60.34	98.25	74.87	86.76	102.29	105.73	100.54	75.2	48.92
LS128	95.67	43.32	54.04	76.62	46.91	57.36	68.48	91	85.28	47.09	83.35	80.35	264.19	81.19	58.14	87.03	73.65	71.87	52.21	89.04	77.57	44.59	88.47	79.65	43.03	120.49	78.61	56.39	50.6	114.28	49.18	40.63	74.39	83.98	89.44	93.42	33.96	217.4	53.83	78.69	100.41	102.99	77.36	70.27	65.12	47.12	55.7	84.32	85.03
LS129	155.52	217.64	116.02	173.75	86.15	112.49	91.19	119.03	137.71	106.24	115.46	163.91	89.25	81.63	132.63	99.03	97.44	99.28	88.24	94.16	115.25	123.99	109.45	111.52	72.98	223.88	49.78	77.32	128.57	68.77	83.19	171	67.28	110.77	89.8	119.76	195.34	84.9	170.31	80.48	107.76	101.73	158.65	129.64	113.66	90.24	145.81	350.03	111.62
LS130	40.12	48.7	48.48	41.17	37.35	40.05	35.65	36.73	57.96	29.95	25.48	44.93	45.41	66.21	48.39	56.44	49.21	27.53	129.27	154.59	150.91	61.73	105.37	70.75	33.67	48.93	63.59	98.24	50.31	41.77	36.35	100.89	148.21	38.23	79.63	173.62	80.14	123.88	137.48	66.2	76.96	37.11	27.72	48.54	44.87	169.16	37.24	90.46	70.14
LS131	52.61	105.09	58.24	78.33	107.17	158.77	98.62	118.91	89.61	51.93	321.6	48.78	77.02	86.48	95.11	93.02	112.29	113.83	79.62	122.61	200.25	80.78	66.75	87.52	70.71	95.63	224.31	76.9	101.22	67.51	67.04	92.19	60.94	93.43	116.52	96.2	271.2	98.73	95.71	101.94	113.99	80.41	62.28	154.03	249.72	48.4	66.17	89.09	62.44
LS132	36.04	66.88	48.26	48.22	184.9	51.52	61.77	57.5	71.22	55.41	66.27	70.13	36.05	90.12	67.53	44.29	86.63	78.74	80.83	37.51	71.72	23.45	62.61	63.15	61.14	74.75	42.44	73.39	60.84	55.41	48.65	48.95	75.32	57.11	81.62	65.74	45.08	217.59	100.82	47.64	108.02	77.77	68.11	67.94	39.43	61.91	102.3	47.45	108.27
LS133	98.51	73.15	63.66	44.47	63.27	38.79	40.93	93.13	111.23	60.23	71.39	76.08	40.2	55.76	56.2	67.07	51.38	68.02	51.22	53.22	111.73	99.28	82.35	114.91	65.24	214.28	67.87	75.33	70.25	74.73	95.17	52.94	59.81	77.19	69.04	69.66	231.51	51.51	66.25	38.46	51.87	63.41	40.24	62.82	72.73	116.75	80.17	57.37	89.95
LS134	66.01	49.3	49.78	74.73	75.55	82.25	66.84	59.32	94.63	56.4	39.51	68.48	47.97	116.97	70.96	76.88	56.95	41.55	60.63	102.48	139.41	186.2	50.43	81.54	51.11	65.97	61.62	89.21	115.52	68.69	115.86	91.98	65.57	75.84	242.1	93.94	82.81	138.69	47.76	105.34	191.38	49.64	57.31	103.34	183.18	50.74	158.39	75.28	66.18
LS135	96.4	88.22	53.82	52.36	78.54	61.37	67.65	52.91	45.96	40.44	74.16	82.91	37.23	71.66	68.18	66	58.25	49.5	46.18	62.88	113	93.61	47.44	74.89	61.88	218.03	62.06	51.36	67.38	93.17	77.13	99.43	59.83	46.4	163.41	62.79	83.93	55.33	45.4	72.91	167.12	63.83	70.95	114.25	44.58	57.39	67.66	50.31	97.37
LS141	73.15	45.45	100	80.91	39.53	52.57	80.49	48.29	68.67	49.24	77.29	118.73	109.95	60.9	52.91	77.11	76.32	53.82	62.83	103.45	74.34	72.47	68.48	86.62	73.33	63.39	175.11	59.28	46.97	64.52	90.48	72.5	226.35	64.15	86.37	109.42	47.32	97.9	166.71	78.48	144.83	67.18	117.16	46.43	52.22	84.57	162.09	84.23	80.92
LS168	35.67	28.9	28.84	98.43	133.94	45.28	34.01	39.05	36.59	28.92	36.35	29.8	32.33	34.85	40.27	41.03	38.48	23.89	124.34	39.22	132.37	38.5	49.49	54.91	26.57	76.71	36.88	57.08	44.27	40.15	23.93	33.72	52.28	37.39	34.04	97.06	234.3	29.91	27.11	45.8	40.81	22.8	17.04	70.37	46.6	40.47	39.61	94.08	47.55
LS169	47.51	31.67	36.8	29.41	59.29	48.15	34.31	46.58	36.63	45.45	35.49	63.31	31.5	39.22	44.04	47.57	27.15	28.34	54.8	113.96	60.32	40.58	105.48	54.15	38.35	45.21	50.02	102.42	44.38	81.26	36.08	66.56	31.62	40.28	85.33	39.35	66.27	49.78	43.3	23.2	42.83	44.93	77.99	57.12	49.97	80.2	70.14	94.61	63.22
LS170	35.24	54.14	29.64	49.39	31.91	56.12	36.22	29.44	50.65	20.17	56.85	24.02	39.32	40.91	126.62	25.09	86.83	37.77	124.78	53.78	30.59	42.34	27.99	25.92	20.32	48.5	27.33	17.32	59.84	27.81	34.63	254.11	22.16	103.95	30.93	65.02	16.69	15.38	38.09	33.25	18.96	54.77	53.94	34.26	63.58	30.26	93.27	51.12	95.37
LS176	70.49	53.19	54.06	78.35	47.05	52.97	90.1	69.73	44.98	54.79	53.75	47.84	65.7	61.61	37.32	55.08	124.01	58.26	81.45	40.17	117.92	56.01	55.5	111.67	84.12	48.37	49.64	168.49	46.37	56.25	34.54	49.72	116.72	131.01	85.3	48.52	63.24	60.51	62.02	64.33	40.19	90.67	44.75	108.97	74.86	69.09	99.16	67.83	107.6
LS177	242.47	83.14	83.11	64.83	71.5	70.84	52.3	88.96	56.26	79.98	44.44	79.21	69.71	97.45	93.98	82.32	50	90.04	66.5	78	51.19	78.01	94.65	55.08	65.92	45.46	95.9	74.31	72.48	68.2	86.87	73.21	150.09	115.33	57.26	104.89	151.72	88.75	108.57	109.16	45.38	63.39	69.7	94.61	71.62	63.51	62.71	53.83	100.42
LS178	51.28	85.71	46.66	69.14	67.04	94.81	79.87	83.24	87.16	64.67	155.77	91.39	59.64	98.76	66.31	73.99	85.01	78.91	81.12	44.55	54.7	86.83	88.84	72.08	87.68	109.6	121.39	64.54	68.8	75.63	57.29	51	62.17	60.96	74.58	81.51	87.36	72.46	81.89	190.28	348.15	144.54	131.28	172.6	61.18	200.93	73.15	76.76	40.32
LS179	65.37	85.45	109.49	64.4	48.12	38.79	58.41	35.29	58.44	103.79	49.54	53.3	47.59	68.59	37.58	62.52	59.42	35.57	37.4	37.48	65.78	51.25	68.67	44.06	39.32	64.44	109.85	46.5	156.16	29.29	70.02	48.26	57.01	51.8	77.92	52.64	137.81	74.54	71.32	45.81	64.65	81.31	46.43	62.3	84.46	45.97	61.62	89.31	46.32
LS180	75.18	41.73	58.59	44.89	20.7	28.87	58.05	57.03	35.55	20.43	24.2	34.3	33.71	40.19	30.45	60.33	63.07	32.78	23.06	37.62	89.67	41.86	42.11	76.13	133.18	33.75	29.6	75.73	34.55	31.61	48.65	47.53	74.36	80.51	59.06	138.37	33.37	36.55	42.77	46.52	32.38	273.23	35.41	26.65	37.2	65.94	20.09	37.66	36.7
LS181	54.07	92.66	52.6	68.57	148.55	80.2	46.8	43.75	67.3	68.03	77.51	44.94	50.76	107.01	125.13	51.84	50.72	90.62	127.74	101.8	70.5	46.68	60.71	63.87	75.48	124.94	41.75	95.45	61.23	74.19	84.71	57.02	77.44	139.59	64.73	54.93	183.13	89.56	66.12	43.44	195.53	46.13	158.13	58.54	83.09	39	102.6	170.91	66.48
LS182	30.45	32.85	35.71	18.67	39.04	41.66	84.88	36.18	97.65	82.83	61.37	27.91	27.22	21.6	19.11	38.12	25.09	41.98	48.64	20.78	36.98	31.64	52.54	19.18	16.75	37.53	32.85	49.85	39.22	78.26	19.53	99.21	41.06	41.43	101.21	33.09	19.47	54.2	41.03	18.02	41.72	52.7	27.36	73.32	43.9	112.73	47.48	68.83	30.53
LS183	34.2	45.35	46.89	33.01	35.29	49.71	39.63	29.29	28.59	57.2	33.32	33.84	427.44	31.36	100.5	76.86	28.49	118.12	22.16	32.76	76.59	118.19	27.69	61.57	149.56	87.21	260.32	23.34	25.12	55.36	66.31	160.71	107.86	45.37	23.76	137.43	137.69	32.18	65.14	55.38	29.44	76.38	42.31	70.86	55.31	51.07	113.13	51.45	45.82
LS184	28.78	176.71	58.66	55.1	26.27	34.97	82.34	38.95	47.81	69.08	43.43	70.72	72.08	53.95	110.06	104.77	46.77	99.05	34.41	53.5	51.16	29.06	33.58	51.91	36.08	28.49	63.17	51.27	36.79	86.58	54.72	57.07	156.99	125.21	17.22	59.44	83.45	42.79	51.51	60.1	54.48	26.84	50	55.31	127.79	59.8	120.69	78.09	86.9
LS185	63.5	80.89	98.2	101.25	69	56.04	59.86	86	94.11	61.05	87.62	61.67	76.46	84.73	96.26	221.92	87.5	126.61	79.08	50.63	57.31	90.48	69.86	113.66	63.13	112.12	61.11	157.52	143.93	110.3	69.81	98.19	187.83	384.63	107.1	99.22	70.17	134.35	60.71	73.87	147.78	84.93	58.16	42.43	191.88	120.75	68.8	85.23	83.53
LS186	37.38	40.15	39.96	30.9	56.49	30.53	158.86	44.63	84.71	56.1	55.11	57.27	52.82	47.1	36.03	33.19	67.44	91.16	114	38.75	40.32	51.52	91.89	96.09	92.63	58.88	49.94	69.94	42.91	88.71	43.3	47.54	73.15	49.71	255.95	35.9	80.72	160.27	128.54	50.18	57.1	59.97	114.07	41.71	42.62	57.98	78.57	59.95	53.62
LS190	49.96	70.23	83.07	82.89	62.21	81.82	46.12	84.92	75.42	67.58	51.41	75.92	47.84	86.3	44.89	93.75	54.27	82.16	71.49	59.03	43.51	93.18	150.05	58.33	79.03	82.4	69.08	143.39	92.27	77.04	118.3	102.44	48.47	97.8	78.65	237.53	102.9	40.09	67.54	66.47	53.1	72.92	67.03	66.64	69.11	65.67	123.15	97.4	67.33
LS191	55.42	72.47	92.13	80.01	67.97	78.54	74.15	98.91	66.05	84.21	74.66	115.81	45.8	74.49	59.15	106.08	76.21	216.2	33.94	65.95	68.88	75.97	54.82	68.26	104.81	77.38	126.61	52.28	65.82	40.26	120.92	56.84	68.58	77.4	54.36	67.02	103.87	85.62	103.74	66.83	146.05	135.32	110.7	81.67	67.14	101.73	68.27	84.33	140.4
LS192	32.25	57.64	78.35	56.93	29.45	54.72	68.71	47.37	53.91	100.61	67.68	45.04	47.98	75.12	61.9	54.97	33.01	58.15	62.43	63.37	67.57	51.24	35.47	53.29	36.02	59.61	60.2	41.79	206.44	55.76	45.11	46.54	64.68	49.74	41.91	69.82	63.02	50.19	46.81	52.84	59.16	51.75	28.89	32.91	71.1	93.15	67.33	43.79	89.3
LS193	80.49	88.16	66.99	118.24	50.91	62.55	83.09	82.87	50.97	78.71	48.03	59.8	58.57	51.82	73.81	84.87	53.49	104.51	70.76	63.03	226.54	54.63	38.07	156.16	193.55	83	75.4	60.19	50.23	81.93	86.21	59	185.91	38.8	52.78	43.54	102.1	74.85	61.82	59.87	75.49	59	87.65	302.8	59.32	58.31	41.12	76.07	107
LS194	141.61	53.42	80.45	74.51	70.29	102.05	46.62	55.4	62.19	84.14	51.9	50.64	61.18	41.19	56.93	76.32	66.68	67.89	66.84	212.33	57.35	48.06	59.69	62.32	98.04	85.02	78.29	79.7	98	84.25	84.64	60.14	27.94	76.3	70.86	92.23	87.11	125.5	74.96	270.63	68.7	71.85	103.24	75.82	58.98	78.1	67.34	57.76	33.56
LS195	86.58	80.27	77.23	47.32	36.29	55.85	48.37	80.5	86.34	85.45	73.13	70.03	71.71	58.6	48.68	47.26	41.11	94.34	38.63	95.86	87.71	71.99	53.2	66.18	96.55	66.06	67.59	64.63	50.86	153.95	20.95	83.09	69.64	74.88	86.63	37.46	246.73	72.13	51.28	77.86	70.88	66.25	65.62	69.4	175	47.33	43.47	74.12	60.43
LS196	91.34	81.79	136.39	46.38	56.39	77.56	68.79	73.33	89.7	85.39	78.48	77.66	95.36	102.25	78.85	90.91	69.57	49.5	58.52	66.93	62.6	59.88	206.85	69.03	77.27	49	77.59	79.69	82.12	64.22	88.97	114.14	70.84	69.59	81.6	29.12	55.56	68.17	79.23	126.24	54.27	98.93	43.14	135.78	59.49	126.16	164.56	260.81	124.42
LS197	107.65	87.46	50.92	96.21	81.19	44.88	44.92	91.51	69.39	69.25	99.91	66.86	83.99	98.64	89.36	102.22	122.09	97.81	85.98	114.05	80.31	100	67.09	97.94	92.71	98.4	64.71	266.87	52.79	99.17	46.58	96.3	39.64	108.47	60.14	54.12	157.14	65.8	156.39	127.7	91.51	73.82	76.48	48.14	88.32	99.96	111.69	154.23	73.48
LS198	50.65	30.45	57.42	28.18	136.87	67.8	34.52	66.73	127.25	50.99	177.2	40.97	98.41	56.23	48.7	34.64	41.84	28.88	111.29	40.26	26.59	60.95	354.03	50.68	126.27	64.99	49.62	41.08	39.74	70.26	57.22	62.99	58.32	53.75	71.88	39.29	49.27	47.03	83.42	64.12	131.44	78.69	60.52	93.37	48.09	62.62	141.32	76.31	58.06
LS199	33.27	80.52	76.57	59.9	45.49	84.41	75.73	83.71	77.17	80.49	68.62	42.04	54.84	47.09	76.36	47.13	53.83	50.66	60.81	129.58	63.46	42.38	54.5	67.29	69.12	83.96	48.28	78.49	64.73	169.82	205	63.31	56.35	67.77	139.15	88.08	160.41	61.58	82.87	63.25	96.16	110.89	86.41	44.13	48.29	66.93	91.57	63.51	62.37
LS200	83.42	25.6	73.65	43.15	62.21	59.38	63.64	60.34	36.57	57.61	123.66	130.41	67.46	69.31	72.23	55.56	75.59	62.62	132.18	71.58	43	63.49	68.94	107.86	129.05	89.16	49.52	43.45	93.5	47.08	83.75	64.18	69.34	54.16	64.83	63.73	47.04	92.37	75.14	65.39	40.51	90.36	39.59	46.27	193.87	60.7	93.56	48.99	91.17
LS201	32.24	41.73	51.63	44.74	56.56	56.68	34.03	38.05	98.37	45.86	99.51	54.66	79.26	58.65	70.88	53.41	53.5	91.56	70.28	141.94	42.69	83.39	93.93	182.19	62.05	41.02	48.73	73.41	53.73	62.42	69.36	57.71	69.09	73.78	209.37	46.88	33.68	53.74	173.06	167.92	42.39	320.87	38.65	192.21	69.32	88.67	48.26	85.11	78.48
LS202	88.29	56.49	77.14	75.15	50.45	38.33	56.91	90.87	85.83	47.47	64.87	83.38	67.54	82.05	96.62	70.18	50.58	49.12	51.29	128.25	56.51	80.92	81.42	66.1	68.9	136.78	43.66	72.18	110.94	88.02	73.22	85.6	59.55	67.52	32.06	83.43	52.5	76.08	44.5	111.11	35.14	58.79	89.58	49.79	62.15	60.86	61.66	87.09	78.73
LS203	55.1	86.51	39.45	81.72	82.45	92.87	70.08	47.3	154.66	87.2	78.53	45.96	72.61	65.12	67.78	74.3	63.42	82.47	114.18	94.51	52.65	70.96	94.35	63.16	87.81	117.32	87.7	130.43	101.93	35.51	87.79	47.86	76.69	107.14	144.16	158.13	121.85	67.05	67.73	47.59	94.14	108.86	291.23	68.64	61.02	61.66	89.62	117.89	43.89
LS204	39.47	156.83	51.95	36.05	32.77	44.82	31.17	64.89	45.22	76.9	47.6	53.71	142.31	71.47	40.49	25.46	23.95	46.75	28.02	63.91	36.03	43.86	105.48	42.46	44.57	29.52	37.8	31.98	101.37	187.7	137.31	68.08	37.07	41.94	38.07	138.54	110.96	38.06	74.04	105.42	104.43	167.48	29.49	124.51	51.39	204.69	35.56	60.11	52.32
LS218	64.5	74.46	50.71	77.27	54.04	43.79	140.71	49	83.76	133.14	65.05	63.69	124.8	62.82	127.14	65.7	73.69	65.35	92.14	55.77	101.93	71.25	70.17	49.31	73.11	78.51	52.51	46.19	67.63	68.4	172.94	63.66	290.4	114.17	81.38	80.45	100.2	54.82	52.8	66.27	98.67	84.73	130.42	65.24	68.11	42.74	97.4	66.24	54.4
LS222	55.37	52.79	49.92	43.57	125.18	82.14	84.85	43.8	69.02	78.49	70.89	92.2	129.67	75.94	76.53	69.81	48.8	66.92	56.67	86.86	70.59	99.37	191.63	96.04	112.81	64.33	51.89	87.62	67.29	88.89	78.74	55.72	62.4	83.94	94.54	66.12	84.46	43.49	43.59	69.31	74.94	88.51	68.07	66.56	46.23	66.81	82.49	62.84	123.26
LS223	78.59	56.69	62.99	92.21	98.63	78.66	66.22	44.72	63.04	74.55	48.4	97.35	51.06	70.93	63.45	66.77	80.46	79.79	65.66	66.46	58.33	75.91	49.55	296.98	94.94	52.88	87.11	64.23	60.19	62.05	103.05	77.01	66.82	58.82	157.25	141.7	100.86	74.38	52.79	172.1	80.58	47.32	57.68	96.02	148.71	50.21	168.39	54.92	73.65
LS224	80.4	89.77	63.44	49.18	82.77	93.81	67.55	63.94	105.4	98.68	83.03	78.45	62.21	263.46	84.29	47.02	80.76	72.15	48.4	47.79	107.57	45.28	93.62	64.62	61.74	75.86	76.71	186.66	65.59	73.52	235.54	75.26	93.46	68.09	86.84	121.32	56.68	77.89	304.25	73.57	45.63	105.88	70.91	87.89	118.23	51.79	55.56	90.03	135.5
LS225	76.36	79.82	64.25	184.96	82.86	79.97	62.56	91.16	54.49	109.61	140.17	53.79	66.53	67.94	83.72	60.29	68.12	119.27	67.65	89.76	97.33	92.35	83.93	99.5	47.5	246.21	68.48	112.52	392.48	141.13	75.19	100.27	80.06	87.27	82.05	107.1	225.35	88.85	135.21	119.71	179.8	66.98	88.98	130.48	87.02	88.8	73.89	69	52.22
LS226	57.14	71.25	51.46	73.94	59.68	58.14	57.57	43.48	128.9	198.27	105.05	62.81	63.05	99.57	57.06	59.07	76.11	77.06	69.17	134.27	61.42	98.22	75.83	65.06	40.13	70.86	79.32	80.7	64.97	45.29	252.02	74.08	49.33	46.12	44.76	222.73	86.28	69.57	32.91	70.24	62.84	139.02	40.87	71.94	83.92	65.66	75.37	40.84	115.43
LS227	67.52	30.5	75.44	73.57	44.71	53.94	58.57	51.37	71.74	141.88	53.85	48.26	73.38	47.84	47.79	56.23	221.42	57.58	84.62	50.9	67.81	54.86	57.85	38.57	72.09	160.66	63.46	41.4	59.75	75.71	78.39	36.74	53.24	114.21	54.69	154.66	52.12	51.26	50.99	61.35	76.9	162.59	66.84	64.74	162.07	89.08	41.28	67.51	61.61
LS228	53.47	42.7	73.17	63.77	72.08	63.33	81.93	50.95	163.14	82.21	70.91	66.48	70.95	55.47	70.92	40.51	59.88	104.36	158.2	69.72	185.08	86.27	75.03	49.78	40.01	45.69	69.78	64.57	63.77	47.93	83.23	53.44	261.25	60.41	83.56	113.45	89.3	79.16	50.25	103.94	82.35	87.4	40.17	55.86	70.08	62.96	79.71	107.91	52.43
LS229	49.85	56.47	68.27	63.64	75.12	54.86	61.42	46.39	59.8	66.39	95.29	34.88	40.46	57.31	87.3	60.58	93.27	55.84	38.82	57.83	83.1	64.36	42.72	54.7	86.63	56.62	64.89	43.66	54.74	46.6	84.13	68.24	96.95	34.55	69.07	32.38	115.14	48.08	46.36	45.92	39.91	71.32	42.28	59.2	56.6	34.13	48.4	82.47	33.3
LS230	50	56.36	42.29	46.74	44.57	66.71	31.98	53.09	165.78	133.99	39.61	84.6	70.92	65.47	39.13	50.7	42.13	69.26	51.97	67.18	80.04	60.75	69.81	54	38.54	65.24	55.94	135.36	192.56	38.56	92.13	41.62	64.66	101.99	62.17	53.62	41.91	36.4	61.2	44.56	85.33	34.75	76.1	65.8	53.62	100.83	107.65	58.92	52.39
LS231	45.42	42.37	111.27	48.28	98	67.53	73.84	71.86	59.98	79.93	57.91	39.56	53.45	122.68	78.35	73.84	40.96	62.21	161.99	49.9	84.98	85.38	180.67	63.38	80.52	69	182.19	57.57	65.7	58.88	99.06	75.67	61.56	73.18	263.29	50.41	78.01	64.54	60.24	98.8	58.01	48.42	67.39	72.09	58.94	34.81	54.99	49.52	57.23
LS232	116.93	52.47	75.15	137.64	75.03	72.8	70.3	73.15	73.31	69.21	45.71	127.74	73.12	69.78	78.53	61.63	184.06	57.6	43.27	100.76	46.57	56.94	287.49	87.23	90.33	196.24	66.07	78.65	58.77	58.59	82.47	63.43	87.6	72.1	54.31	49.35	107.63	81.16	72.78	75.21	66.71	133.39	130.52	72.97	66.27	56.52	102.69	72.66	39.68
LS233	102.7	75.97	60.89	74.33	71.53	52.06	65.97	63.28	46.19	171.07	58.29	78.73	70.7	81.44	76.38	73.95	80.81	62.19	73.71	48.48	39.6	59.94	68.48	35.63	57.97	37.07	103.57	71.82	44.62	337.4	42.9	99.15	56.63	112.79	65.94	45.3	57.79	73.31	71.45	57.56	240.59	65.4	126.8	89.24	64.53	46.69	53.87	40.48	50.97
LS234	45.85	30.7	92.39	74.55	57.23	91.18	58.18	51.54	56.25	85.03	51.12	50.74	40.88	41.84	51.99	36.1	33.14	42.27	62.44	45.82	59.88	101.66	58.92	42.84	143.36	50.72	35.11	69.45	48.52	57.8	101.53	20.78	35.54	43.75	40.8	42.83	23.81	210.17	44.75	57.49	57.83	37.17	45.89	60.81	34.05	45.41	75.45	56.35	59.81
LS235	35.46	58.21	28.7	16.9	38.34	46.78	43.31	51.59	38.16	29.82	19.56	52.73	21.41	76.95	25.88	31.03	56.99	31.88	44.54	29.09	31.97	22.82	22.09	27.35	29.22	56.13	33.63	29.65	26.13	26	100.97	22.08	33.64	36.25	41.93	41.05	55.17	37.28	65.48	25.93	29.24	29.51	29.84	34.43	35.21	20.94	26.06	248.64	27.98
LS236	56.56	38.58	40.1	41.99	73.33	23.74	35.06	51.59	62.67	45.39	35.87	37.89	52.41	36.96	65.37	48.77	34.35	27.59	53.38	54.29	39.6	32.58	29.64	70.94	45.04	58.59	57.79	31.2	23.88	38.25	53.07	111.47	37.12	49.16	86.23	54.2	30.23	43.78	36.61	47.64	26.78	51.81	30.77	31.08	41.3	61.84	44.33	43.77	54.79
LS237	72	57.75	42.22	34.9	87.15	63.22	57.14	38.31	45.45	52.45	40.1	163.53	47.06	30.17	53.82	33.5	69.7	37.88	30.89	57.82	34.09	46.58	34.9	48.12	75.51	46.84	53.22	29.09	55.94	39.97	45.13	62.31	33.6	49.61	45.71	84.39	39.22	38.74	45.69	58.44	53.59	35.31	38.12	47.29	44.26	48.94	103.29	34.53	108.64
LS238	38.19	64.85	68.9	46.42	40.7	114.86	206.88	57.31	79.46	49.49	101.98	37.43	46.16	49.82	68.46	34.98	69.91	48.51	35.91	65.29	49.25	66.15	48.57	44.08	51.38	42.32	39.34	77.84	60	41.61	59.84	46.24	57.59	56.66	46.59	156.97	42.6	42.73	43.38	32.08	38.1	58.74	126.97	56.87	74.06	55.52	175.56	59.57	121.6
LS239	62.54	34.05	48	29.46	51.01	43.62	36.93	60.41	29.52	39.12	68.29	47.4	71.52	25.55	29.22	63.99	41.23	36.86	61.06	67.84	31.16	45.95	53.09	35.43	56.15	29.91	39.07	49.78	218.7	42.76	63.36	35.52	57.08	44.14	81.77	43.2	89.6	68.86	49.14	69.29	32.36	45.52	31	36.82	61.37	39.87	51.89	52.36	47.45
LS240	78.81	39.95	154.12	61.38	44.62	73.21	76.4	58.65	72.83	63.71	72.73	55.91	81.95	77.02	56.01	48.18	136.49	39.17	76.86	74.55	37.14	49.34	75.03	238.36	72.81	86.31	67.79	96.77	73.74	72.35	123.38	54.94	71.04	92.77	67.2	91.28	107.45	71.33	78.12	65.66	83.94	86.34	60.18	48.32	54.75	76.07	69.11	36.79	198.42
LS241	57.91	56.66	83.7	71.72	127.21	49.84	80.03	64.86	37.86	61.57	76.85	58.88	95.65	52.55	48.84	48.75	51.57	61.71	78.17	84.24	53.61	54.34	96.85	51.91	79.17	63.22	65.84	104.83	52.08	76.48	68.28	68.49	42.19	62.5	87.78	80.21	65.99	73.72	56.34	41.44	56.98	73.95	56.56	35.87	70.34	91.5	62.83	45.37	45.25
LS242	64.07	55.38	72.22	53.73	75.09	34.2	32.76	61.15	61.05	33.94	42.05	70.79	55.95	24.98	96.12	71.61	47.2	55.5	38.48	36.18	50.98	41.34	48.8	36.55	61.75	80.56	230.51	79.14	76.55	47.03	56.7	54.8	43.47	37.18	88.72	86.21	51.6	58.71	31.18	51.46	41.73	56.26	60.43	65.02	62.77	79.63	93.89	63.75	45.23
LS243	89.02	50.85	89.35	47.09	53.32	52.72	55.72	36.6	38.79	82.6	68.47	67.41	69.16	53.75	81.24	60.66	60.32	51.12	83.59	63.36	74.07	161.87	96.94	59.1	50.65	55.63	55.95	37.76	67.82	31.38	75.34	75.83	243.93	87.47	62.1	37.27	52.39	61.45	40.27	43.49	55.32	31.05	60.01	58.48	48.79	327.12	47.59	97.42	59.34
LS244	89.75	65.27	70.78	82.07	66.28	46.55	58.62	54.19	77.55	75.07	109.41	83.64	74.7	79.18	64.82	73.54	83.87	54.92	60.64	118.75	85.03	81.89	72.59	80.63	75.43	66.55	59.38	120.24	63.29	54.04	81.89	41.53	183.26	71.98	176.67	42.88	73.64	89.49	77.1	56.55	145.58	120.52	40.92	76.13	118.91	57.26	48.42	34.25	58.6
LS245	68.79	35.39	41.65	37.65	54.43	33.35	63.59	50.41	39.4	47.81	79.51	86.86	48.1	41.88	32.86	84.77	89.16	64.49	28.64	58.02	66.56	33.07	25.43	54.6	50.54	56.15	51.92	44.52	55.89	41.53	72.71	72.73	39.76	71.24	63.47	81.05	90.64	70.98	39.24	46.84	38.29	57.44	63.06	59.96	60.1	40.33	76.21	30.98	44.29
LS246	72.63	66.91	46.27	37.71	127.4	46.3	60.96	72.77	61.78	29.1	50.6	36.09	68.89	96.04	66.8	68.14	84.06	64.11	47.62	57.02	33.71	85.93	49.11	58.61	46.67	55.34	56.75	87.64	51.35	77.86	46.01	72.13	49.15	37.36	91.63	86.07	50	45.17	32.39	43.62	65.44	40.89	68.11	75.62	46.51	60.51	40.25	49.28	65.28
LS247	95.45	62.24	77.92	94.74	58.75	71.63	42.88	65.09	90.91	59.33	95.01	75.97	83.84	105.07	49.27	56.6	77.03	186.77	88.41	76.21	68.02	57.86	137.12	86.4	125.62	69.29	113.39	81.74	76.13	211.21	124.67	85.3	78.56	290.25	66.35	104.31	136.01	71.73	78.75	63.91	124.05	49.06	221.03	56.58	99.55	114.81	117.73	70.01	70.54
LS248	25.14	46.97	33.33	57.62	28.63	41.18	88.84	40.76	30.95	34.07	23.64	83.38	37.23	33.84	55.33	49.14	25.02	25.75	27.27	31.99	58.72	71.99	50.3	30.81	53.03	42.49	33.26	66.19	69.12	36.24	26.44	256.38	39.06	29.17	53.3	26.06	34.66	35.83	69.53	47.34	62.87	131.03	28.49	38.14	40.35	25.21	47.69	30	49.38
LS249	48.9	16.84	15.23	33.61	24.46	50.32	24.58	35.83	29.4	22.89	23.44	22.57	29.89	95.83	61.8	33.33	27.28	21.98	19.52	18.73	31.03	28.32	38.46	44.92	32.11	40.55	19.55	32.12	57.14	23.77	25.69	28.83	25.98	32.08	44.5	41.15	33.98	22.99	30	55.37	140.96	28.88	31.75	20.26	36.94	36.22	165.99	51.06	22.07
LS250	41.33	24.46	42.45	29.4	38.33	28.25	19.95	32.99	25.38	35.28	35.02	25.4	24.68	30.23	19.99	32.08	23.09	29.41	183.37	27.66	27.91	66.47	37.54	27.37	46.93	26.87	34.75	42.92	25.67	31.98	36.62	20.89	43.18	54.24	18.78	28.3	34.29	23.49	54.74	94.52	41.18	19.28	33.82	19.2	54.27	144.86	18.73	30.55	95.44
LS251	12.68	31.39	35.06	14.19	14.63	25.91	29.9	31.42	18.8	31.16	17.82	22.05	32.38	20.49	19.77	20.65	24.85	12.82	16.59	15.31	27.65	30.5	21.15	25.76	12.94	37.88	70.76	12.66	9.37	31.55	19.88	17.23	17.16	19.38	12.94	18.2	46.33	15.6	10.6	18.89	19.14	21.08	11	16.89	18.53	49.32	10.63	32.46	20.19
LS252	85.04	102.36	168.08	93.63	83.36	125.72	62.08	97.37	46.18	93.8	48.24	53.51	90.73	57.96	56.64	66.24	53.64	52.36	93.49	73.57	85.34	64.03	95.46	69.2	109.89	106.57	261.57	36.79	87.26	67.7	75.6	105.1	102.9	106.81	119.24	77.75	94.36	96.58	90.27	45.48	62.48	50.26	83.99	101.58	77.08	88.3	63.79	94.57	165.38
LS253	93.27	65.97	85.09	63.59	47.63	74.4	77.66	69.74	45.02	147.14	84.33	87.04	118.39	60.91	79.41	61.82	55.92	78.48	50.67	61.92	67.47	274.64	79.9	81.23	144.1	34.12	45.36	104.57	62.77	125.07	192.36	69.42	60.07	47.95	211.47	147.39	67.9	52.85	61.61	54.78	266.75	43.12	48.35	104.25	72.67	67.17	80.52	64.02	111.96
LS254	74.72	79.12	66.25	116.83	81.14	55.13	49.7	75.09	108.88	90.62	52.99	93.63	81.51	64.05	68.08	63.58	76.88	92.46	69.49	91.49	165.77	82.57	60.04	45.29	53.58	61.63	126.31	107.33	44.31	80.98	89.71	71.94	60.18	103.12	84.69	67.62	139.94	85.7	79.46	279.19	105.26	146.09	69.06	81.98	89.23	82.65	63.35	89.12	156.07
LS255	107.24	98.19	53.42	46.74	96.1	86.49	100.49	61.82	85.46	76.22	92.99	95.06	55.36	57.47	60.38	116.09	65.13	142.19	90.9	62.18	87.61	95.2	81.65	77.87	77.56	89.04	101.32	74.58	65.04	284.01	52.07	94.69	100.94	121.62	96.25	59.87	72.66	83.54	73.11	130.03	219.75	112.25	184.81	102.33	72.91	68.05	63.61	90.41	59.44
LS256	81.08	75.57	91.74	106.12	68.42	42.81	84.88	66.17	86.83	98.24	72.81	60.14	47.84	81.88	54.68	75.79	93.2	49.49	93.11	89.16	73.41	106.3	65.65	225.83	253.21	108.54	114.57	58.74	79.45	70.26	93.05	100.48	55.3	73.08	49.42	56.32	111.24	107.19	73.6	63.16	59.62	52.11	77	67.54	126.03	133.85	69.81	100.76	109.36
LS257	65.96	32.69	73.12	214.69	80.69	64.18	48.33	49.04	80.58	66.88	52.47	83.88	78.54	128.83	104.09	106.73	116.18	158.7	49.96	66.86	65.35	85.26	55.55	62.33	92.7	80.35	60.89	82.88	53.53	82.47	78.98	38.37	106.79	59.36	216.44	79	57.72	65.74	92.01	45.2	51.31	89.8	83.79	61.42	96.84	63.46	72.89	89.3	73.37
LS258	80.52	56.3	79.87	77.63	100.11	37.85	84.48	55.09	80.49	47.93	70.27	76.92	47.98	62.1	60.4	168.49	72.74	82.35	114.56	74.05	107.57	84.23	72.07	86.76	211.37	82.35	73.67	81.98	70.96	50.46	44.47	98.8	77.89	49.4	61.07	57.58	38.01	39.32	42.76	66.38	100.04	151.41	57.37	63.82	92.98	48.67	77.99	70.63	43.51
LS259	52.02	84.55	44	85.65	100.85	79.39	90.1	55.83	90.84	86.34	73.35	76.6	66.2	99.26	89.91	93.86	64.2	93.03	67.45	66.64	60.96	46.82	168.81	85.39	76.12	77.91	89.21	82.91	274.41	60.71	98.62	146.21	124.89	70.53	219.79	88.57	252.73	55.33	88.35	96.79	56	42.95	133.73	61.37	78.68	116.74	45.3	96.66	86.76
LS260	63.48	39.41	65.24	46.83	50.91	59.43	58.16	56.17	42.26	37.35	73.44	48.83	69.93	81.84	66.03	72.95	63.9	69.68	70.41	56.25	32.15	104.73	69.61	44.89	110.24	42.2	53.56	55.96	98.4	53.17	78.26	45.81	36.6	66.39	30.26	31.33	122.75	41.77	68.92	86.99	86.39	92.61	69.95	40.58	49.03	88.32	93.72	70.01	55.48
LS261	44.64	58.89	38.57	44.62	51.88	36.62	27.73	28.48	59.05	56.79	29.71	50.65	33.41	55.61	68.71	44	46.75	47.31	69.3	53.11	55.12	35.77	108.08	50.3	30	36.25	65.23	43.15	127.4	33.83	70	76.54	45.01	39.77	41.5	58.66	39.82	48.94	51.93	28.88	41.94	41.83	59.05	37.35	43.38	40.66	43.42	46.41	139.25
LS266	59.31	80.58	84.85	87.75	60.66	52.91	51.06	60.6	78.27	86.84	76.45	109.13	60.34	87.11	135.91	75	127.95	60.05	70.47	75.61	253.04	106.34	62.31	52.13	86.16	79.9	75.08	42.58	89.65	70.3	62.65	42.03	132.3	76.83	67.87	66.36	125.66	91.21	94.75	85.94	62.5	155.16	81.59	97.58	49.68	81.77	211.22	116.47	46.35
LS267	33.81	52.23	71.97	77.07	44.31	59.71	69.7	48.18	63.64	63.44	59.64	58.64	56.98	68.17	68.57	84.49	100.46	66.03	44.4	96.25	46.16	50.9	49.31	61.83	56.76	90.29	72.26	58.09	67.47	118.72	73.23	101.79	57.47	35.11	46.39	61.12	65.66	55.23	60.66	76.32	34.18	48	62.34	65.99	130.38	72.89	117.96	114.29	79.62
LS268	76	76.62	74.63	63.81	87.02	45.39	67.68	42.26	71	49.01	76.97	39.68	67.51	39.04	53.49	54.85	71.69	45.43	67.53	135.47	74.59	44.32	84.25	66.75	96.24	60	52.83	81.53	108.47	56.35	50.72	77.49	71.38	92.89	102.22	123.15	80.33	65.66	74.91	84.54	58.91	55.2	55.14	122.69	58.17	48.88	61.09	106.48	47.78
LS269	54.65	96.16	55.34	79.56	90.8	123.2	64.34	78.17	82.29	60.61	43.81	76.27	62.99	59.96	42.14	76.85	85.15	78.65	118.21	70.59	121	122.46	58.08	81.37	77.75	105.36	99.98	58.5	77.11	46.64	55.66	60.14	83.06	121.43	63.82	92.2	93.97	75.15	109.11	58.01	68.11	43.42	75.08	48.04	36.19	56.93	44.74	70.66	84.92
LS270	105.46	77.71	47.97	59.19	82.44	70.56	95.37	66.86	59.25	65.7	88.67	47.98	44.97	81.81	56.82	42.57	69.27	73.12	74.01	71.5	66.24	132	39.01	123.29	88.94	64.46	68.34	57.67	46.17	88.62	114.5	55.24	39.73	83.21	78.58	47.46	70.61	83.3	78.92	73.84	47.74	62.37	70.79	48.36	51.85	101.66	57.28	58.53	84.48
LS271	105.26	54.48	93.84	117.77	100.31	80.29	59.29	67.92	131.35	102.8	74.93	67	144.09	92.12	67.96	63.34	90.45	79.17	92.27	48.24	94.17	119.89	71.68	80.17	63.16	90.91	54.98	98.4	72.47	95.14	144.53	93.48	114.4	74.59	202.07	131.02	155.25	59.4	69.86	90.78	67.02	86.71	50.79	137.1	67.19	73.94	352.44	64.2	94.16
LS272	102.34	67.5	73.59	80.21	61.94	86.58	79.21	64.66	75.11	62.07	72.78	48.85	56.19	98.32	73.41	79.35	89.04	43.31	70.03	70.24	73.57	49.35	73.91	91.33	62.5	42.6	76.02	72.14	72.23	40.8	62.97	125.56	44.36	64.41	49.01	48.53	116.47	60.36	109.79	184.7	315.02	96.41	59.53	39.68	78.1	84.02	68.02	84.88	51.65
LS273	67.24	93.12	81.71	87.31	66.86	68.81	60.66	51.94	80.1	84.54	77.52	47.68	104.12	69.64	237.76	71.55	79.27	75.6	85.37	91.61	115.49	50.98	44.9	83.12	79.21	97.04	74.45	105.41	43.61	129.74	67.69	126.76	76.71	77.78	46.84	43.91	105.09	75.57	67.51	61.65	67.91	71.09	76.51	44.02	58.42	53.4	53.14	94.9	60.27
LS274	70.59	47.26	74.98	87.25	65.66	81.46	53.08	40.3	44.52	103.65	70.78	53.38	71.5	65.84	72.05	99.83	88.09	47.31	72.29	195.77	56.35	73.38	63.28	62.65	118.41	73.9	51.28	70.92	73.29	62.48	44.87	47.89	83.33	51.91	92.36	74.04	73.79	59.49	74.81	135.39	52.84	64.69	44.17	80.28	104.58	127.21	73.44	47.24	54.97
LS281	35.71	44.39	45.93	62.96	53.27	50.95	116.44	39.63	46.29	25.38	38.25	52.17	31.86	83.13	51.96	67.41	32.73	101.85	51.52	33.77	42.04	59.74	74.01	50.5	51.69	44.27	39.02	42.47	97.74	50.26	121.68	47.62	41.53	49.34	50.48	38.96	41.45	88.48	52.22	42.68	43.69	65.71	54.98	48.11	56.84	46.75	92.6	62.97	51.89
LS282	67.12	74.43	54.3	62.68	40.34	48.42	52.13	99.86	54.29	57.04	40.11	79.84	53.28	51.76	100.04	41.93	117.56	51.16	210.44	37.38	47.07	339.39	91.13	60.39	136.99	38.58	42.7	71.91	36.18	108.47	59.06	54.36	140.66	54.44	115.94	41.74	63.63	195.57	49.12	55.56	40.1	84.15	64.17	88.67	97.55	112.33	64.82	82.36	196.15
LS283	37.16	58.76	42.58	46.19	46.51	27.86	27.7	27.6	72.68	40.28	46.91	171.23	39.79	47.78	50.37	29.66	45.64	109.32	43.47	72.07	27.35	71.41	34.67	38.81	52.66	96.81	99.84	27.14	63.48	41.18	30.75	56.81	30.86	45.27	118.07	52.06	32.02	38.71	55.73	45.54	50.64	109.55	58.1	55.5	56.65	53.11	47.04	128.45	103.12
LS284	44.48	44.86	43.5	79.51	94.63	36.97	70.22	63.69	42.13	30.47	51.69	39.49	55.61	102.37	119.91	132.88	57.79	117.08	35.16	30.69	40.59	36.64	30.64	79.27	50.88	58.61	54.3	37.18	56.04	30.48	63.81	49.21	82.7	56.39	40.31	135.16	136.82	63.2	77.97	60.76	43.91	122.59	164.64	35.13	64.74	31.17	42.63	70.43	96.96
LS285	47.99	38.27	96.87	186.64	75.59	76.02	35.21	128.1	54.69	55.75	64.13	78.49	57.42	165.6	71.12	48.65	53.86	42.38	68.7	115.53	122.05	78.43	122.85	42.05	125.11	70.82	127.12	52.15	98.88	60.06	47.65	50.48	84.19	69.3	45.86	128.37	66.29	64.75	63.96	77.6	187.91	94.85	79.65	68.73	87.16	87.13	93.59	54.99	104.24
LS286	72.57	50.82	56.36	100.46	41.58	72.61	49.89	91.71	78.79	61.86	59.72	39.04	42.31	85.23	104.5	82.52	67.89	75	124.07	269.59	82.93	72.08	53.14	89.24	243.84	166.18	74.63	81.29	65.01	71.44	40.14	78.43	71.57	46.6	77.74	39.66	68.7	191.84	63.25	51.2	109.2	37.14	75.59	39.74	161.59	48.4	93.57	85.1	85.92
LS287	153.67	137.91	77.02	43.97	59.02	45.89	44.97	84.08	67.99	64.44	90.25	88.89	47.87	121.48	52.94	75.68	58.6	86.46	75.99	121.55	71.13	39.94	61.63	88.99	87.17	390.91	58.06	60.33	61.68	61.67	77.06	85.2	47.94	86.56	101.97	130.35	133.6	75.55	253.92	160.83	54.71	62.83	47.04	355.58	51.59	63.93	122.44	72.99	78.14
LS288	36.05	41.85	39.34	57.42	124.1	117.07	70.75	60.07	130.81	67.16	29.52	78.09	51.24	36.68	62.02	79.86	44.17	115.85	52.01	50.62	63.82	89.92	122.67	54.42	149.63	157.47	41.27	88.1	51.56	92.44	52.61	209.85	155.14	217.15	46.32	429.04	258.94	48.57	59.16	223.23	52.58	48.22	107.88	65.16	64.05	53.01	87.35	56.84	68.64
LS289	65.35	43.59	84.96	61.12	59.74	78.63	34.05	67.88	64.39	40.29	46.41	67.14	65.45	52.84	58.26	45.43	71.45	40.67	83.01	66.2	110.05	75.4	89.41	77.42	82.11	51.84	49.19	50.94	74.19	108.2	35.95	175.12	67.76	78.74	55.33	59.7	37.83	56.91	52.32	219.21	101.95	55.24	88.62	30.25	110.25	54.64	183.51	63.53	64.98
LS290	67.18	39.01	84.95	252.05	88.56	80.43	102.89	54.4	82.24	56.32	41.36	61.14	82.01	42.62	140.22	67.77	118.72	65.4	90.26	68.12	94.78	136.16	207.68	71.78	63.82	83.01	88.41	75.66	135.17	64.47	66.43	88.77	104.64	88	126.96	192.96	52.29	71.87	129.97	103.1	57.01	74.76	52.59	72.8	65.03	83.79	48.72	57.67	148.05
LS292	80.08	43.81	58.74	85.02	91.33	109.21	70.56	46.93	78.18	82.86	93.74	286.24	61	81.07	76.13	96.66	63.93	105.68	68.49	80.6	67.24	73.19	56.42	98.22	46.67	76.8	101.35	94.02	68.86	123.81	95.61	56.85	96.27	96.06	86.97	187.66	142.5	59.7	107.45	213.37	78.87	70.62	139.42	48.27	129.55	48.18	244.63	91.43	70.08
LS293	71.52	66.1	86.81	94.9	74.44	67.33	80.69	93.2	88.94	61.39	47.18	206.85	85.49	80.66	79	89.27	59.58	74.51	73.25	49.98	71.01	68.02	56.5	93.64	84.01	73.6	81.9	144.34	118.4	116.41	57.49	82.71	49.6	47.44	85.67	60.27	48.13	152.32	68.7	55.06	46.63	64.31	74.55	282.37	84.73	75.95	84.06	64.65	66.87
LS294	48.48	28.09	50.24	37.67	38.16	44.24	133.81	51.3	28.4	42.19	72.68	47.48	43.12	56.63	69.19	33.61	78.79	29.61	68.12	61.84	76.39	65.52	67.75	49.47	61.88	81.27	41.58	78.04	28.2	98.33	60.25	36.6	68.62	93.26	61.78	64.35	91.97	56.28	45.48	26.62	55.97	112.46	85.57	74.55	47.5	63.14	41.63	113.79	49.05
LS295	97.16	76.1	59.32	32.32	34.12	48.59	35.25	43.1	31.17	71.63	36.42	80.8	93.48	50.85	26.15	104.38	64.06	55.67	96.32	43.1	69.96	42.58	143.8	61.82	35.03	44.16	117.81	56.15	36.65	88.91	44.87	52.17	33.97	38.65	34.32	55.85	44	62.33	107.76	71.63	55.22	40.85	51.47	111.72	88.1	52.22	36.33	48.52	29.89
LS296	42.97	84.29	113.3	110.86	65.02	40.73	53.31	42.86	34.06	47.33	50.92	95.61	45.84	62.03	64.84	70.54	85.57	59.59	119.51	61.05	70.31	60.64	145.72	65	66.25	44.21	139.89	64.84	72.74	77.05	78.63	134.23	83.35	55.79	104.39	83.77	47.14	68.42	203.55	83.77	101.79	64.33	58.25	58.65	134.61	86.7	87.5	67.33	100.81
LS297	51.69	38.28	122.46	90.09	44.85	68.18	47.62	68.6	81.04	54.39	67.07	130.21	48.45	64.48	46.55	133.02	116.94	50.59	97.94	78.7	103.55	62.83	42.99	63.22	33.38	63.06	40.08	58.62	54.74	43.63	75	59.3	63.36	50.08	80.15	125.03	88.77	84.31	80.8	124.96	84.45	83.07	87.59	77.34	48.66	61.86	85.13	59.29	79.69
LS298	90	44.82	85.43	50.81	52.12	49.42	57.82	110.14	67.52	48.49	91.29	49.31	130.97	79.47	88.05	60.96	64	42.94	47.64	55.57	97.66	73.75	82.48	78.75	331.04	50.15	67.92	179.15	59.13	43.47	64.25	71.19	112.56	77.28	42.74	67.97	76.93	71.47	49.72	73.14	50.94	48.43	70.88	60.63	88.29	87.02	59.02	60.22	65.96
LS299	65.23	145.15	53.09	67.41	73.51	50.22	120.45	51.92	61.73	81.45	87.2	58.17	74.87	78.1	53.16	54.32	99.36	65.58	111.09	114.53	101.48	73.42	48.4	55.05	99.98	108.36	54.01	76.78	80.82	61.54	57.55	54.62	69.16	87.02	172.52	92.66	84.67	54.99	50.85	95.98	86.27	87.92	107.56	54.02	49.53	63.73	191.18	108.85	100.34
LS300	62.69	73.9	51.74	44.12	56.36	105.19	91.74	91.05	60.33	48.64	37.25	88.65	62.9	43.55	42.06	67.23	31	113.83	87.34	50.61	56.88	53.16	79.38	68.78	85.68	72.48	68.54	33.31	48.81	84.96	55.12	59.21	72.42	78.89	45.05	71.5	85.01	66.61	104.53	232.15	150.95	38.55	47.26	46.75	43.93	60.74	52.68	68.31	58.78
LS301	78.28	57.81	83.13	89.34	195.97	81.98	53.05	75.32	101.22	153.43	93.74	84.62	64.92	89	102.34	84.38	58.57	68.37	129.99	59.13	60.71	62.33	123.53	108.88	83.02	78.5	102.9	156.49	97.74	84.85	98.78	74.08	66.14	93.7	164.5	56.43	58.47	116.89	99.23	130.39	64.62	74.89	61.03	84.59	106.07	73.65	54.11	151.66	126.02
LS302	37.66	80.53	55.58	35.14	44.48	27.89	34.7	61.24	21.9	39.91	26.16	93.08	50.85	28.71	52.09	91.52	50.32	24.67	27.23	26.61	31.32	83.7	28.86	61.61	31.49	47.26	95.57	30.82	27.47	45.93	49.18	76.15	41.36	41.48	92.99	44.69	64.43	95.28	29.29	79.88	77.98	38.23	61.35	26.18	46.52	41.14	144.14	110.77	46.51
LS303	56	102.86	51.63	51.83	130.71	45.47	58.52	33.67	101.05	122.01	56.03	111.53	39.11	55.15	46.92	99.03	40.33	62.28	92.74	32.62	38.11	49.93	51.34	86.58	59.36	42.44	35.46	52.62	66.51	32.76	79.71	59.56	65.06	40.61	67.98	88.17	49.5	106.95	76.56	46.56	85.73	121.88	81.74	367.92	241.63	111.07	180.11	46.67	37.97
LS304	55.22	42.19	60.8	31.64	32.29	43.94	35.71	62.79	28.43	35.2	33.25	50.81	120.55	42.44	35.14	25.61	95.16	37.38	42.25	95.12	56.65	64.17	29.91	135.09	26.75	38.23	57	43.42	21.29	77.79	90.14	29.32	44.44	120.36	50.13	33.58	47.29	69.4	76.98	62.79	39.24	30.94	47.99	54.48	26.66	37.72	49.37	33.49	64.94
LS305	89.71	95.24	63.75	60.1	116.09	68.63	50.16	110.5	61.55	47.67	83.78	60.36	43.02	100.55	84.38	63.38	54.82	65.87	67.88	73.31	92.8	146.26	44.18	103.03	69.27	62.87	203.93	113.06	58.07	93.98	68.67	66.84	70.05	123.55	65.61	78.01	99.85	200.81	65.93	65.63	106.55	63.23	64.96	107.28	83.21	64.45	75.47	81.97	56.17
LS306	113.6	68.6	97.99	84.05	118.42	129.95	107.23	386.79	79.76	114.58	139.37	188.91	94.27	117.34	73.1	114.85	117.48	115.55	71.3	107.54	107.58	113.25	139.14	106.23	133.74	189.78	90.79	162.32	106.18	72.14	133.18	122.67	125.89	120.59	96.5	199.86	101.76	79.82	81.37	71.06	108.59	65.08	68.95	130.66	120.31	61.22	75.45	203.98	108.57
LS307	75.76	61.1	38.04	69.11	56.49	52.33	85.74	41.03	36.31	60.49	67.24	44.82	69.22	59.71	44.84	45.66	71.59	82.57	64.05	59.54	57.87	100.53	49.73	37.13	106.57	210.42	78.4	174.74	80.66	74.51	70.57	66.65	51.74	174.09	69.76	65.95	66.01	98.1	72.62	53.39	73.53	37.52	63.94	36.36	44.48	62.1	69.26	65.38	63.7
LS308	49.22	61.04	52.59	67.68	124.47	49.51	56.49	85.92	76.75	64.75	56.52	69.1	44.45	59.83	73.84	71.21	67.53	75.59	85.67	73.97	73.84	61.05	41.57	67.87	40.09	115.52	118.57	59.35	101.84	70.55	50.65	73.26	71.69	47.31	51.93	60.85	77.1	37.52	52.78	50.6	33.09	263.4	58.4	53.52	69.27	196.27	32.61	59.21	67.18
LS309	57.01	35.85	33.84	17.92	43	28.55	89.54	29.32	36.39	48.42	27.94	351.31	21.08	233.2	27.86	29.83	53.8	46.95	99.02	43.6	23.96	52.05	39.46	25.67	37.14	28.9	46.04	44.82	169.52	24.37	24.69	41.86	34.13	122.9	35.55	73.34	71.13	27.68	67.78	14.96	24.98	47.43	51.5	40.03	63.55	36.15	65.06	92.53	66.09
LS310	54.56	61.72	60.78	71.71	44.02	58.13	38.23	80.09	53.17	46.43	80.89	32.23	51.49	48.53	45.21	37.63	26.08	34.38	106.21	83.19	49.31	73.21	71.36	48.78	45.95	146.36	50.14	42.19	47.3	113.24	66.05	67.13	52.03	162.14	244.21	45.55	34.1	46.07	51.4	102.74	54.38	73.18	65.93	77.86	86.43	55.95	53.01	111.85	37.54
LS311	52.49	41.56	38.79	67.12	57.86	32.82	55.5	85.51	52.87	66.23	44.16	51.09	45.26	27.54	126.02	53.63	64.85	75.68	55.52	76.23	40.3	56.16	28.64	63.56	61.77	50.6	72.08	53.59	77.01	29.6	72.42	72.46	54.59	41.05	44.29	40.86	39.4	83.17	40.96	242.42	47.97	21.76	50.98	57.47	170.2	44.43	45.66	35.45	90
LS312	101.82	62.63	74.89	85.5	44.02	49.83	64.06	124.75	47.21	65.13	82.08	101.42	60.39	79.2	95.54	52.56	53.85	55.06	62.57	52.54	94.26	72.09	51.05	109.36	104.02	55.71	90.31	64.73	131.06	90.38	69.23	95.19	79.37	87.44	99.18	80.55	44.44	46.39	105.79	52.98	80.5	57.12	98.15	48.45	53.89	58.15	73.22	109.9	44.95
LS313	103.46	79.7	77.12	101.06	90.06	55.61	92.8	109.86	53.09	81.13	92.12	80.34	47.87	36.46	49.08	69.14	78.93	33.62	80.93	41.34	93.09	77.56	60.12	88.12	105.47	83.57	76.07	165.95	63.53	69.05	112.64	71.47	73.1	80.39	56.88	61.39	76.66	114.94	53.2	53.07	121.59	120.55	79.63	243.86	82.15	103.52	113.2	129.95	108.25
LS314	49.35	75.25	88.26	57.97	80.73	46.82	55.95	69.41	85.15	44.79	91.41	57.59	123.41	118.03	56.05	164.03	78.26	47.02	58.76	62.66	63.91	113.06	177.67	204.11	144.29	107.22	84.29	95.72	67.27	88.16	49.68	74.38	95.11	68.87	101.53	96.71	47.44	55.32	93.89	69.32	63.72	96.13	70.9	75.62	63.96	49.9	93.51	50.88	52.35
LS315	105.19	91.71	177.08	103.99	84.23	48.1	83.58	78.12	73.94	102.04	99.99	60.21	102.92	221.92	72.54	93.2	75.23	114.34	61.84	86.8	186.44	81.39	84.01	99.53	76.7	112.97	85.76	61.98	105.34	56.1	113.67	45.99	67.41	84.63	51.42	81.09	88.18	146.61	183.67	92.35	99.07	92.35	68.22	68.68	78.33	79.03	103.62	65.58	218.37
LS316	91.71	86.15	49.91	58.56	59.78	92.53	58.14	60.65	43.3	54.02	72.04	55.33	52.65	70.24	254.11	54.27	78.99	95.23	77.62	59.83	64.94	61.83	51.93	54.93	146.75	80.21	71.69	70.05	50.31	192.89	142.71	205.96	56.04	68.13	56.19	49.21	42.92	103.82	91.54	59.74	61.16	100.32	68.03	62.29	65.61	55.94	72.18	59.48	57.31
LS317	35.43	30.53	106.41	25.7	35.43	33.01	78.79	83.94	31.69	57.89	27.56	45.85	37.62	46.91	107.09	41.51	31.22	74.19	33.14	48.5	128.25	52.56	106.69	32.15	143.44	33.05	44.94	43.07	29.02	51.04	35.45	47.77	32.21	35.21	70.48	40.08	64.95	51.83	99.39	172.6	49.32	31.69	40	23.54	38.32	26.62	42.82	42.22	50.3
LS318	107.26	33.92	51.57	56.53	25.71	65.38	47.19	33.14	44	92.04	31.98	30.86	29.66	109.11	32.54	43.54	50.56	44.13	30.44	28.21	39.67	33.16	71.57	38.78	37.09	38.32	41.47	47.88	42.71	86.21	75.01	44.39	54.59	165.59	68.58	26.7	43.65	84.39	45.47	108.69	55.74	46.38	33.78	62.46	35.16	68.98	56.36	191.39	66.85
[truncated: 5,000 more columns]

## Sheet: Table S8
Table S8. Characteristics of 1449 SCO matrix.
SCO name	Taxa No.	Sample missing percent	Alignment length	Total matrix cells	Missing percent	No. variable sites	Proportion variable sites	Parsimony informative sites	Proportion parsimony informative	AT content	GC content
OG0010694	172	1.7	4877	838844	10.576	1338	27.4	688	14.1	56.3	43.7
OG0010695	174	0.6	4446	773604	5.357	1783	40.1	1316	29.6	57.3	42.7
OG0010700	175	0	1101	192675	2.688	401	36.4	263	23.9	57.6	42.4
OG0010702	166	5.1	1418	235388	16.924	591	41.7	333	23.5	56.6	43.4
OG0010708	174	0.6	4949	861126	10.585	2017	40.8	1337	27	58.7	41.3
OG0010709	172	1.7	1704	293088	3.23	687	40.3	536	31.5	53.5	46.5
OG0010718	172	1.7	3006	517032	9.364	805	26.8	504	16.8	53.2	46.8
OG0010720	169	3.4	1890	319410	9.008	858	45.4	617	32.6	56	44
OG0010721	169	3.4	1302	220038	1.839	443	34	283	21.7	54.9	45.1
OG0010723	169	3.4	3099	523731	13.086	554	17.9	338	10.9	58	42
OG0010737	166	5.1	2691	446706	9.238	790	29.4	427	15.9	55.1	44.9
OG0010738	168	4	2319	389592	15.217	659	28.4	377	16.3	56.5	43.5
OG0010745	166	5.1	3492	579672	7.124	1095	31.4	634	18.2	56.9	43.1
OG0010746	173	1.1	603	104319	2.542	220	36.5	175	29	54.6	45.4
OG0010751	173	1.1	1854	320742	7.357	690	37.2	478	25.8	55.9	44.1
OG0010766	170	2.9	1923	326910	10.081	646	33.6	435	22.6	58.4	41.6
OG0010771	170	2.9	4053	689010	9.957	1314	32.4	785	19.4	57.7	42.3
OG0010776	171	2.3	1014	173394	2.72	361	35.6	222	21.9	56.3	43.7
OG0010782	168	4	2121	356328	12.946	887	41.8	530	25	59.2	40.8
OG0010783	167	4.6	1610	268870	15.552	678	42.1	325	20.2	56.2	43.8
OG0010813	168	4	1959	329112	3.251	412	21	250	12.8	55.3	44.7
OG0010817	167	4.6	4977	831159	11.1	1661	33.4	962	19.3	57.9	42.1
OG0010830	168	4	1602	269136	0.147	353	22	226	14.1	56.3	43.7
OG0010832	168	4	1284	215712	2.054	423	32.9	317	24.7	54.3	45.7
OG0010834	170	2.9	3594	610980	10.46	1122	31.2	651	18.1	56.4	43.6
OG0010836	167	4.6	2565	428355	19.242	476	18.6	268	10.4	59.2	40.8
OG0010838	167	4.6	2451	409317	9.317	719	29.3	400	16.3	57.3	42.7
OG0010843	167	4.6	2695	450065	22.481	845	31.4	391	14.5	59.9	40.1
OG0010852	173	1.1	2562	443226	12.948	805	31.4	577	22.5	55.2	44.8
OG0010853	175	0	1481	259175	19.194	411	27.8	243	16.4	54.1	45.9
OG0010855	170	2.9	3033	515610	13.241	616	20.3	361	11.9	58.5	41.5
OG0010857	169	3.4	2946	497874	19.112	699	23.7	368	12.5	58.9	41.1
OG0010860	174	0.6	4211	732714	14.198	1199	28.5	789	18.7	59.9	40.1
OG0010861	170	2.9	1897	322490	9.291	726	38.3	445	23.5	58.3	41.7
OG0010866	170	2.9	3894	661980	15.912	1212	31.1	774	19.9	56.6	43.4
OG0010883	170	2.9	5769	980730	17.343	1693	29.3	897	15.5	57.8	42.2
OG0010886	172	1.7	2046	351912	6.443	628	30.7	405	19.8	55.2	44.8
OG0010892	172	1.7	3117	536124	15.904	773	24.8	407	13.1	56.9	43.1
OG0010900	171	2.3	4164	712044	20.482	1061	25.5	562	13.5	59.7	40.3
OG0010912	169	3.4	3480	588120	18.229	753	21.6	435	12.5	56.9	43.1
OG0010918	170	2.9	4131	702270	11.383	1475	35.7	1069	25.9	57.1	42.9
OG0010922	170	2.9	2034	345780	4.573	456	22.4	259	12.7	55.3	44.7
OG0010923	168	4	2226	373968	7.907	545	24.5	316	14.2	57.1	42.9
OG0010931	167	4.6	2516	420172	6.115	698	27.7	427	17	59.2	40.8
OG0010932	166	5.1	2457	407862	8.313	571	23.2	343	14	57.7	42.3
OG0010938	167	4.6	2358	393786	8.059	526	22.3	335	14.2	53.1	46.9
OG0010943	166	5.1	3450	572700	0.936	990	28.7	596	17.3	57.9	42.1
OG0010962	169	3.4	2150	363350	15.667	952	44.3	667	31	57	43
OG0010966	166	5.1	1572	260952	7.647	346	22	200	12.7	60.1	39.9
OG0010968	169	3.4	1998	337662	2.103	492	24.6	270	13.5	59.3	40.7
OG0010969	166	5.1	2697	447702	12.49	681	25.3	401	14.9	58.6	41.4
OG0010971	171	2.3	4330	740430	13.205	897	20.7	518	12	59.7	40.3
OG0010975	173	1.1	2823	488379	6.797	917	32.5	619	21.9	53.4	46.6
OG0010978	166	5.1	1608	266928	3.856	732	45.5	624	38.8	54.6	45.4
OG0010980	170	2.9	1335	226950	15.527	644	48.2	417	31.2	61.7	38.3
OG0010983	170	2.9	8208	1395360	10.415	1725	21	858	10.5	59.6	40.4
OG0010985	170	2.9	4133	702610	12.105	1179	28.5	682	16.5	58.4	41.6
OG0010986	173	1.1	3101	536473	3.49	1156	37.3	836	27	57.9	42.1
OG0010999	170	2.9	2937	499290	8.939	1267	43.1	858	29.2	58.3	41.7
OG0011000	168	4	1128	189504	1.669	291	25.8	204	18.1	58	42
OG0011006	168	4	2697	453096	2.574	778	28.8	434	16.1	58.2	41.8
OG0011009	169	3.4	1134	191646	3.927	412	36.3	267	23.5	55.9	44.1
OG0011014	169	3.4	2715	458835	12.755	891	32.8	527	19.4	59.6	40.4
OG0011038	166	5.1	1867	309922	18.724	554	29.7	247	13.2	57.3	42.7
OG0011039	169	3.4	645	109005	11.997	312	48.4	221	34.3	51.6	48.4
OG0011043	173	1.1	2595	448935	13.413	815	31.4	508	19.6	57	43
OG0011047	168	4	777	130536	5.746	292	37.6	190	24.5	53.7	46.3
OG0011055	173	1.1	5049	873477	16.815	1038	20.6	553	11	59.3	40.7
OG0011066	172	1.7	2082	358104	2.365	855	41.1	622	29.9	53	47
OG0011069	166	5.1	756	125496	0.492	267	35.3	189	25	56.8	43.2
OG0011071	170	2.9	3191	542470	16.459	660	20.7	380	11.9	58.4	41.6
OG0011078	166	5.1	2127	353082	6.034	869	40.9	511	24	53.1	46.9
OG0011081	169	3.4	1548	261612	7.708	535	34.6	350	22.6	53.7	46.3
OG0011085	168	4	5589	938952	9.971	1508	27	858	15.4	58.1	41.9
OG0011090	168	4	3317	557256	11.928	1841	55.5	1492	45	56.7	43.3
OG0011095	167	4.6	4305	718935	5.782	1564	36.3	912	21.2	58.6	41.4
OG0011097	167	4.6	2091	349197	19.801	928	44.4	612	29.3	54.2	45.8
OG0011099	174	0.6	3262	567588	8.214	870	26.7	565	17.3	57.1	42.9
OG0011103	172	1.7	2059	354148	8.377	1208	58.7	892	43.3	55	45
OG0011128	168	4	2215	372120	12.395	442	20	228	10.3	57.4	42.6
OG0011130	168	4	4227	710136	2.445	934	22.1	578	13.7	56.9	43.1
OG0011132	173	1.1	1764	305172	13.302	767	43.5	525	29.8	56.4	43.6
OG0011134	172	1.7	5809	999148	13.431	1833	31.6	1223	21.1	59	41
OG0011139	170	2.9	1836	312120	9.041	678	36.9	494	26.9	53.4	46.6
OG0011147	171	2.3	1968	336528	1.884	794	40.3	543	27.6	53.2	46.8
OG0011160	169	3.4	2867	484523	5.914	721	25.1	392	13.7	56.5	43.5
OG0011163	171	2.3	1449	247779	1.494	682	47.1	495	34.2	58.7	41.3
OG0011164	166	5.1	2811	466626	4.482	975	34.7	523	18.6	56.5	43.5
OG0011168	170	2.9	2796	475320	16.745	843	30.2	459	16.4	57.9	42.1
OG0011171	171	2.3	1740	297540	12.913	567	32.6	394	22.6	55	45
OG0011189	167	4.6	1628	271876	3.453	883	54.2	704	43.2	56.7	43.3
OG0011191	168	4	1640	275520	3.319	642	39.1	377	23	54.5	45.5
OG0011208	166	5.1	1332	221112	0.729	387	29.1	220	16.5	57.8	42.2
OG0011211	168	4	1863	312984	6.021	840	45.1	554	29.7	55.9	44.1
OG0011213	168	4	3354	563472	22.431	759	22.6	532	15.9	54.6	45.4
OG0011217	172	1.7	1593	273996	14.533	463	29.1	305	19.1	55	45
OG0011238	173	1.1	1622	280606	4.774	548	33.8	360	22.2	56.4	43.6
OG0011239	170	2.9	5393	916810	17.836	1653	30.7	952	17.7	56.8	43.2
OG0011240	167	4.6	1587	265029	4.433	633	39.9	397	25	55.6	44.4
OG0011245	171	2.3	2218	379278	16.172	786	35.4	415	18.7	57.7	42.3
OG0011246	166	5.1	1971	327186	1.923	391	19.8	215	10.9	58.6	41.4
OG0011249	166	5.1	2301	381966	4.013	731	31.8	416	18.1	58.8	41.2
OG0011255	169	3.4	1984	335296	6.407	796	40.1	509	25.7	56.8	43.2
OG0011263	172	1.7	2634	453048	7.175	1182	44.9	944	35.8	52.4	47.6
OG0011265	167	4.6	3274	546758	13.01	784	23.9	476	14.5	55.9	44.1
OG0011266	170	2.9	3788	643960	10.305	975	25.7	608	16.1	55.3	44.7
OG0011267	173	1.1	4194	725562	5.443	1074	25.6	637	15.2	55.7	44.3
OG0011270	166	5.1	3018	500988	10.727	668	22.1	429	14.2	58.3	41.7
OG0011271	171	2.3	1521	260091	11.906	518	34.1	340	22.4	54.6	45.4
OG0011274	166	5.1	1452	241032	8.99	359	24.7	224	15.4	56.1	43.9
OG0011288	168	4	999	167832	1.909	340	34	251	25.1	52.8	47.2
OG0011294	169	3.4	1995	337155	19.554	560	28.1	313	15.7	58.9	41.1
OG0011295	167	4.6	1821	304107	7.522	410	22.5	272	14.9	59.5	40.5
OG0011296	168	4	1008	169344	4.65	390	38.7	237	23.5	51.6	48.4
OG0011297	173	1.1	2760	477480	9.814	986	35.7	696	25.2	58.6	41.4
OG0011299	167	4.6	1652	275884	3.33	708	42.9	497	30.1	56.8	43.2
OG0011300	167	4.6	1005	167835	7.588	337	33.5	242	24.1	54.8	45.2
OG0011302	167	4.6	1002	167334	3.153	453	45.2	314	31.3	52.6	47.4
OG0011306	168	4	2943	494424	10.138	998	33.9	619	21	56.5	43.5
OG0011309	168	4	1551	260568	10.397	476	30.7	287	18.5	52.4	47.6
OG0011319	171	2.3	2728	466488	20.45	880	32.3	444	16.3	57.9	42.1
OG0011332	173	1.1	1962	339426	14.02	827	42.2	548	27.9	53.9	46.1
OG0011347	173	1.1	2985	516405	16.887	639	21.4	403	13.5	55.5	44.5
OG0011357	168	4	2138	359184	2.589	651	30.4	468	21.9	53.7	46.3
OG0011361	166	5.1	834	138444	2.505	352	42.2	244	29.3	50.6	49.4
OG0011373	167	4.6	1521	254007	1.052	578	38	413	27.2	53	47
OG0011377	168	4	1332	223776	12.624	502	37.7	343	25.8	56.2	43.8
OG0011383	166	5.1	2091	347106	9.701	739	35.3	494	23.6	57.5	42.5
OG0011388	174	0.6	4342	755508	11.189	951	21.9	600	13.8	59.3	40.7
OG0011389	168	4	1404	235872	9.427	676	48.1	477	34	55.5	44.5
OG0011397	170	2.9	1482	251940	8.383	564	38.1	405	27.3	51.4	48.6
OG0011400	167	4.6	3279	547593	17.239	902	27.5	381	11.6	58.7	41.3
OG0011405	169	3.4	2321	392249	6.077	956	41.2	639	27.5	56.4	43.6
OG0011414	172	1.7	1878	323016	4.291	706	37.6	475	25.3	57.3	42.7
OG0011415	171	2.3	2679	458109	2.897	907	33.9	555	20.7	58.2	41.8
OG0011416	168	4	2913	489384	7.388	795	27.3	437	15	57.7	42.3
OG0011421	167	4.6	1914	319638	5.726	325	17	198	10.3	59.5	40.5
OG0011422	166	5.1	1011	167826	4.989	444	43.9	307	30.4	56.3	43.7
OG0011436	173	1.1	1980	342540	7.478	765	38.6	556	28.1	57.2	42.8
OG0011438	171	2.3	4461	762831	2.295	1689	37.9	1330	29.8	57.4	42.6
OG0011439	166	5.1	2151	357066	5.219	417	19.4	273	12.7	54.7	45.3
OG0011441	169	3.4	3210	542490	9.791	796	24.8	499	15.5	57.6	42.4
OG0011460	170	2.9	2471	420070	4.225	984	39.8	674	27.3	56.7	43.3
OG0011462	172	1.7	1797	309084	2.428	749	41.7	518	28.8	60.4	39.6
OG0011466	174	0.6	2617	455358	11.076	815	31.1	566	21.6	55.7	44.3
OG0011469	169	3.4	1515	256035	6.575	607	40.1	405	26.7	54.7	45.3
OG0011471	166	5.1	1056	175296	5.086	383	36.3	265	25.1	58.1	41.9
OG0011472	169	3.4	1980	334620	5.99	785	39.6	614	31	56.4	43.6
OG0011485	168	4	1518	255024	6.479	454	29.9	337	22.2	57.8	42.2
OG0011486	169	3.4	4470	755430	13.897	993	22.2	590	13.2	58.6	41.4
OG0011488	170	2.9	2661	452370	4.034	622	23.4	364	13.7	57.7	42.3
OG0011491	172	1.7	3024	520128	6.602	950	31.4	590	19.5	55.7	44.3
OG0011492	166	5.1	1233	204678	2.829	368	29.8	227	18.4	54.9	45.1
OG0011495	167	4.6	2511	419337	3.248	478	19	306	12.2	55.9	44.1
OG0011507	169	3.4	2745	463905	4.039	1064	38.8	618	22.5	55.9	44.1
OG0011511	167	4.6	1167	194889	7.033	336	28.8	190	16.3	58.6	41.4
OG0011515	171	2.3	2868	490428	13.694	790	27.5	493	17.2	56.5	43.5
OG0011517	167	4.6	1644	274548	13.08	698	42.5	479	29.1	56.8	43.2
OG0011518	172	1.7	1416	243552	7.988	560	39.5	378	26.7	56.1	43.9
OG0011522	166	5.1	1773	294318	12.48	383	21.6	227	12.8	58.2	41.8
OG0011525	166	5.1	2935	487210	16.168	1061	36.1	482	16.4	57.1	42.9
OG0011532	172	1.7	2592	445824	15.809	689	26.6	410	15.8	60.8	39.2
OG0011536	166	5.1	1074	178284	21.305	315	29.3	193	18	57	43
OG0011540	168	4	2499	419832	8.712	965	38.6	592	23.7	54.6	45.4
OG0011543	166	5.1	1680	278880	7.044	465	27.7	289	17.2	55.8	44.2
OG0011545	174	0.6	3411	593514	15.136	1665	48.8	1150	33.7	58.7	41.3
OG0011551	174	0.6	4171	725754	11.972	1467	35.2	716	17.2	56.6	43.4
OG0011552	172	1.7	3423	588756	21.286	822	24	452	13.2	58.1	41.9
OG0011553	168	4	1914	321552	12.23	523	27.3	358	18.7	57.1	42.9
OG0011554	171	2.3	3165	541215	19.787	680	21.5	388	12.3	57.6	42.4
OG0011568	166	5.1	1323	219618	0.913	472	35.7	337	25.5	51.9	48.1
OG0011579	166	5.1	1212	201192	11.106	434	35.8	305	25.2	58.6	41.4
OG0011581	170	2.9	3504	595680	13.432	1011	28.9	703	20.1	57.7	42.3
OG0011584	172	1.7	4179	718788	10.274	1613	38.6	1013	24.2	57.9	42.1
OG0011588	169	3.4	2277	384813	4.413	615	27	364	16	58.8	41.2
OG0011589	172	1.7	4158	715176	10.139	1338	32.2	843	20.3	55.9	44.1
OG0011593	172	1.7	2808	482976	3.889	1117	39.8	780	27.8	59.4	40.6
OG0011595	168	4	2223	373464	5.891	515	23.2	313	14.1	56.5	43.5
OG0011597	173	1.1	5898	1020354	15.262	1793	30.4	1006	17.1	56.3	43.7
OG0011598	168	4	1407	236376	10.135	335	23.8	200	14.2	53.5	46.5
OG0011601	171	2.3	2609	446139	18.683	721	27.6	477	18.3	53.2	46.8
OG0011602	168	4	1593	267624	6.696	622	39	462	29	53.9	46.1
OG0011604	168	4	2799	470232	4.169	923	33	544	19.4	56.7	43.3
OG0011609	173	1.1	2415	417795	9.096	863	35.7	507	21	57.7	42.3
OG0011610	167	4.6	816	136272	14.624	340	41.7	217	26.6	51.5	48.5
OG0011617	170	2.9	2841	482970	8.885	754	26.5	453	15.9	53.8	46.2
OG0011618	171	2.3	1656	283176	6.975	707	42.7	447	27	54.1	45.9
OG0011619	167	4.6	1290	215430	4.032	291	22.6	169	13.1	54.6	45.4
OG0011632	169	3.4	1626	274794	11.176	568	34.9	399	24.5	58.1	41.9
OG0011636	168	4	2139	359352	5.364	726	33.9	510	23.8	56	44
OG0011638	169	3.4	1068	180492	9.202	559	52.3	392	36.7	60.9	39.1
OG0011647	174	0.6	5799	1009026	3.452	1942	33.5	1338	23.1	56.8	43.2
OG0011648	166	5.1	3381	561246	1.237	1013	30	635	18.8	55.8	44.2
OG0011649	169	3.4	2718	459342	8.93	622	22.9	375	13.8	57.5	42.5
OG0011650	166	5.1	2688	446208	3.632	605	22.5	353	13.1	57.3	42.7
OG0011659	166	5.1	4432	735712	7.406	2153	48.6	1548	34.9	57.1	42.9
OG0011665	170	2.9	1558	264860	1.967	700	44.9	537	34.5	51.6	48.4
OG0011671	171	2.3	1665	284715	7.838	615	36.9	350	21	56.1	43.9
OG0011672	172	1.7	1095	188340	1.705	396	36.2	286	26.1	57	43
OG0011673	167	4.6	2115	353205	6.443	703	33.2	415	19.6	57.7	42.3
OG0011676	170	2.9	2808	477360	14.473	1100	39.2	418	14.9	58.7	41.3
OG0011678	172	1.7	2940	505680	13.05	844	28.7	580	19.7	60.8	39.2
OG0011680	172	1.7	2631	452532	1.702	1271	48.3	867	33	57.7	42.3
OG0011681	168	4	1930	324240	8.419	538	27.9	306	15.9	54.6	45.4
OG0011686	166	5.1	2471	410186	3.255	806	32.6	520	21	53.5	46.5
OG0011689	168	4	1872	314496	11.822	659	35.2	425	22.7	56.3	43.7
OG0011690	168	4	5271	885528	0.715	1452	27.5	860	16.3	57.4	42.6
OG0011698	168	4	510	85680	4.265	343	67.3	240	47.1	50.7	49.3
OG0011700	172	1.7	2058	353976	9.145	666	32.4	434	21.1	55.3	44.7
OG0011705	171	2.3	1949	333279	13.804	593	30.4	311	16	58.8	41.2
OG0011706	166	5.1	2277	377982	9.743	378	16.6	251	11	57	43
OG0011710	166	5.1	1731	287346	4.57	319	18.4	153	8.8	55.6	44.4
OG0011717	172	1.7	1857	319404	19.126	854	46	483	26	56.5	43.5
OG0011719	173	1.1	3402	588546	13.475	1662	48.9	786	23.1	54.6	45.4
OG0011722	166	5.1	1371	227586	7.001	613	44.7	461	33.6	51.2	48.8
OG0011740	170	2.9	1986	337620	8.414	744	37.5	517	26	57.5	42.5
OG0011741	172	1.7	2010	345720	16.598	700	34.8	409	20.3	55.2	44.8
OG0011742	166	5.1	1875	311250	14.257	414	22.1	228	12.2	57	43
OG0011743	170	2.9	6303	1071510	5.946	1863	29.6	1136	18	58	42
OG0011744	168	4	3469	582792	12.737	1134	32.7	517	14.9	58	42
OG0011748	170	2.9	2793	474810	9.396	935	33.5	551	19.7	56.7	43.3
OG0011750	171	2.3	3441	588411	13.357	829	24.1	495	14.4	57.4	42.6
OG0011751	169	3.4	3276	553644	6.074	1015	31	671	20.5	57	43
OG0011754	170	2.9	2133	362610	2.801	549	25.7	323	15.1	55.7	44.3
OG0011757	169	3.4	3729	630201	14.466	945	25.3	561	15	59.5	40.5
OG0011770	167	4.6	1728	288576	11.105	402	23.3	270	15.6	56.9	43.1
OG0011773	170	2.9	4890	831300	11.376	1504	30.8	930	19	57.7	42.3
OG0011775	170	2.9	1089	185130	9.52	399	36.6	226	20.8	54.7	45.3
OG0011778	171	2.3	2214	378594	5.878	521	23.5	293	13.2	57.6	42.4
OG0011789	170	2.9	2586	439620	12.577	926	35.8	589	22.8	55.3	44.7
OG0011790	175	0	3984	697200	10.74	1773	44.5	1243	31.2	57.4	42.6
OG0011791	166	5.1	2028	336648	0.581	579	28.6	320	15.8	52.9	47.1
OG0011793	166	5.1	1170	194220	1.432	382	32.6	274	23.4	55	45
OG0011794	169	3.4	2856	482664	10.803	604	21.1	327	11.4	58.6	41.4
OG0011797	172	1.7	1566	269352	6.155	483	30.8	333	21.3	57	43
OG0011799	171	2.3	3012	515052	9.36	532	17.7	312	10.4	57.9	42.1
OG0011800	170	2.9	2329	395930	18.641	763	32.8	350	15	57.5	42.5
OG0011809	166	5.1	1872	310752	13.837	470	25.1	263	14	53.7	46.3
OG0011810	173	1.1	3969	686637	14.403	853	21.5	510	12.8	56.4	43.6
OG0011813	166	5.1	2874	477084	9.609	869	30.2	572	19.9	57.3	42.7
OG0011816	167	4.6	3027	505509	13.992	954	31.5	633	20.9	57.9	42.1
OG0011818	167	4.6	2934	489978	1.972	672	22.9	383	13.1	57.6	42.4
OG0011819	171	2.3	2034	347814	8.356	724	35.6	535	26.3	55.3	44.7
OG0011821	171	2.3	4130	706230	15.492	1014	24.6	537	13	57.5	42.5
OG0011832	169	3.4	6615	1117935	12.835	1420	21.5	933	14.1	58.8	41.2
OG0011836	168	4	1569	263592	0.743	343	21.9	221	14.1	57.6	42.4
OG0011837	167	4.6	3039	507513	2.811	662	21.8	452	14.9	55.6	44.4
OG0011839	171	2.3	1413	241623	5.845	480	34	335	23.7	58.6	41.4
OG0011847	172	1.7	2397	412284	14.04	522	21.8	354	14.8	59.2	40.8
OG0011862	172	1.7	3246	558312	11.923	1581	48.7	1033	31.8	56	44
OG0011876	171	2.3	4071	696141	10.356	1139	28	681	16.7	58.8	41.2
OG0011882	168	4	2139	359352	7.775	978	45.7	569	26.6	55.8	44.2
OG0011884	171	2.3	3417	584307	8.202	1004	29.4	598	17.5	55.1	44.9
OG0011887	169	3.4	2199	371631	7.328	981	44.6	652	29.6	58.3	41.7
OG0011890	166	5.1	1536	254976	8.84	383	24.9	238	15.5	57.2	42.8
OG0011895	171	2.3	5646	965466	3.123	2106	37.3	1529	27.1	54.7	45.3
OG0011904	169	3.4	2451	414219	12.999	630	25.7	364	14.9	55.6	44.4
OG0011908	168	4	1599	268632	8.02	733	45.8	531	33.2	58.8	41.2
OG0011913	170	2.9	2403	408510	5.774	597	24.8	374	15.6	58.4	41.6
OG0011914	171	2.3	555	94905	0.866	250	45	200	36	51.5	48.5
OG0011921	168	4	1950	327600	5.787	491	25.2	324	16.6	56.2	43.8
OG0011922	168	4	2814	472752	2.638	858	30.5	578	20.5	59.2	40.8
OG0011923	173	1.1	2676	462948	8.39	932	34.8	662	24.7	55.1	44.9
OG0011924	166	5.1	2247	373002	10.494	733	32.6	416	18.5	55.6	44.4
OG0011930	166	5.1	3210	532860	8.828	975	30.4	595	18.5	56.8	43.2
OG0011932	174	0.6	1050	182700	3.138	422	40.2	271	25.8	52.8	47.2
OG0011935	166	5.1	3699	614034	3.745	1532	41.4	895	24.2	56.6	43.4
OG0011949	174	0.6	2142	372708	10.094	656	30.6	400	18.7	55.2	44.8
OG0011952	166	5.1	1938	321708	0.948	367	18.9	210	10.8	58.3	41.7
OG0011957	169	3.4	1651	279019	2.76	587	35.6	398	24.1	52.6	47.4
OG0011962	172	1.7	2286	393192	6.382	377	16.5	203	8.9	56	44
OG0011965	170	2.9	2253	383010	7.994	688	30.5	508	22.5	56	44
OG0011966	173	1.1	5886	1018278	8.401	1020	17.3	657	11.2	57.2	42.8
OG0011969	168	4	2229	374472	13.114	515	23.1	330	14.8	58.2	41.8
OG0011970	166	5.1	1821	302286	3.206	598	32.8	379	20.8	59.5	40.5
OG0011973	168	4	1488	249984	10.159	380	25.5	227	15.3	59.3	40.7
OG0011976	167	4.6	4232	706744	16.821	1068	25.2	563	13.3	58.7	41.3
OG0011977	171	2.3	2550	436050	4.462	871	34.2	602	23.6	55.3	44.7
OG0011985	168	4	2172	364896	12.574	719	33.1	539	24.8	55.6	44.4
OG0011987	166	5.1	1798	298468	14.932	684	38	432	24	56.9	43.1
OG0011989	169	3.4	2149	363181	10.607	802	37.3	468	21.8	56.7	43.3
OG0011991	171	2.3	3423	585333	7.952	1055	30.8	646	18.9	57.4	42.6
OG0011996	168	4	2610	438480	15.212	730	28	409	15.7	56.3	43.7
OG0012005	174	0.6	3979	692346	14.111	1380	34.7	966	24.3	55	45
OG0012006	171	2.3	4839	827469	10.593	2072	42.8	1371	28.3	57.1	42.9
OG0012012	168	4	1413	237384	9.185	600	42.5	394	27.9	52	48
OG0012023	170	2.9	1617	274890	4.22	718	44.4	521	32.2	53.7	46.3
OG0012029	172	1.7	2688	462336	8.995	931	34.6	674	25.1	53.1	46.9
OG0012033	172	1.7	3924	674928	5.537	1028	26.2	604	15.4	56.9	43.1
OG0012035	170	2.9	2997	509490	16.537	881	29.4	530	17.7	57.5	42.5
OG0012038	172	1.7	3057	525804	7.479	1478	48.3	1002	32.8	56.4	43.6
OG0012040	166	5.1	2160	358560	0.345	633	29.3	424	19.6	58	42
OG0012049	168	4	1584	266112	4.147	507	32	279	17.6	56.6	43.4
OG0012061	168	4	1833	307944	0.865	320	17.5	203	11.1	55.3	44.7
OG0012066	169	3.4	8206	1386814	10.909	2242	27.3	1307	15.9	56	44
OG0012067	167	4.6	1014	169338	10.011	418	41.2	306	30.2	57.9	42.1
OG0012087	171	2.3	1692	289332	7.406	366	21.6	238	14.1	56	44
OG0012096	168	4	1983	333144	9.46	341	17.2	207	10.4	58.8	41.2
OG0012102	168	4	1605	269640	15.036	665	41.4	376	23.4	48.9	51.1
OG0012103	171	2.3	1737	297027	5.559	507	29.2	409	23.5	54.8	45.2
OG0012105	166	5.1	3072	509952	6.342	1396	45.4	899	29.3	53.5	46.5
OG0012107	166	5.1	2820	468120	14.338	859	30.5	522	18.5	57.3	42.7
OG0012108	167	4.6	3381	564627	17.612	1268	37.5	541	16	56.5	43.5
OG0012111	171	2.3	4347	743337	8.21	1176	27.1	809	18.6	54.3	45.7
OG0012119	171	2.3	3132	535572	1.271	848	27.1	637	20.3	54.5	45.5
OG0012123	168	4	1478	248304	9.172	347	23.5	240	16.2	56.8	43.2
OG0012125	166	5.1	2373	393918	4.099	549	23.1	329	13.9	56.8	43.2
OG0012131	174	0.6	1968	342432	1.802	387	19.7	237	12	58.7	41.3
OG0012132	170	2.9	2988	507960	5.933	1565	52.4	1239	41.5	55.6	44.4
OG0012135	166	5.1	1993	330838	11.14	470	23.6	276	13.8	57.9	42.1
OG0012137	169	3.4	1587	268203	13.369	344	21.7	214	13.5	56.5	43.5
OG0012138	170	2.9	2260	384200	6.157	548	24.2	334	14.8	58.7	41.3
OG0012139	169	3.4	2032	343408	9.793	556	27.4	307	15.1	55.5	44.5
OG0012142	173	1.1	2682	463986	5.055	1480	55.2	1169	43.6	55.8	44.2
OG0012146	170	2.9	2343	398310	7.397	995	42.5	662	28.3	53.7	46.3
OG0012156	168	4	1977	332136	5.366	497	25.1	308	15.6	57.6	42.4
OG0012162	171	2.3	3552	607392	4.968	874	24.6	563	15.9	56.4	43.6
OG0012163	167	4.6	1839	307113	16.296	497	27	248	13.5	56.3	43.7
OG0012164	173	1.1	1103	190819	8.383	479	43.4	350	31.7	57.7	42.3
OG0012172	171	2.3	2439	417069	2.735	716	29.4	372	15.3	58.4	41.6
OG0012177	172	1.7	1140	196080	0.845	327	28.7	211	18.5	57.6	42.4
OG0012179	169	3.4	6009	1015521	17.808	1922	32	1167	19.4	58.2	41.8
OG0012181	166	5.1	1881	312246	9.851	313	16.6	182	9.7	58.3	41.7
OG0012183	169	3.4	1269	214461	8.906	475	37.4	297	23.4	57.2	42.8
OG0012187	171	2.3	2811	480681	12.657	484	17.2	297	10.6	56.6	43.4
OG0012190	169	3.4	1407	237783	4.981	870	61.8	652	46.3	56	44
OG0012191	172	1.7	2274	391128	10.447	884	38.9	607	26.7	57.9	42.1
OG0012197	169	3.4	2913	492297	10.376	757	26	467	16	56.1	43.9
OG0012198	166	5.1	1806	299796	2.506	515	28.5	326	18.1	57.6	42.4
OG0012201	167	4.6	1941	324147	9.748	733	37.8	523	26.9	55.9	44.1
OG0012206	167	4.6	2883	481461	10.81	971	33.7	554	19.2	55.7	44.3
OG0012210	166	5.1	2249	373334	16.313	588	26.1	339	15.1	58.1	41.9
OG0012211	170	2.9	810	137700	6.854	191	23.6	124	15.3	50.2	49.8
OG0012226	167	4.6	2019	337173	0.795	499	24.7	298	14.8	58.8	41.2
OG0012242	166	5.1	2280	378480	4.453	490	21.5	304	13.3	54.5	45.5
OG0012245	170	2.9	1230	209100	1.862	496	40.3	321	26.1	56.8	43.2
OG0012246	169	3.4	2223	375687	3.918	822	37	586	26.4	57.6	42.4
OG0012248	174	0.6	724	125976	0.606	311	43	240	33.1	53.6	46.4
OG0012250	171	2.3	2934	501714	2.927	830	28.3	525	17.9	55.9	44.1
OG0012252	167	4.6	1236	206412	8.742	295	23.9	168	13.6	57.7	42.3
OG0012262	167	4.6	2757	460419	3.643	971	35.2	641	23.2	55.5	44.5
OG0012267	169	3.4	880	148720	2.191	402	45.7	278	31.6	56.3	43.7
OG0012268	169	3.4	1698	286962	5.213	501	29.5	267	15.7	56.4	43.6
OG0012274	169	3.4	1030	174070	8.941	295	28.6	201	19.5	55.7	44.3
OG0012285	170	2.9	2991	508470	1.345	738	24.7	376	12.6	56.3	43.7
OG0012288	169	3.4	2712	458328	11.662	868	32	512	18.9	55.3	44.7
OG0012289	175	0	3332	583100	10.292	1233	37	869	26.1	58.9	41.1
OG0012291	173	1.1	2165	374545	1.747	868	40.1	566	26.1	56.2	43.8
OG0012292	172	1.7	5558	955976	13.332	1564	28.1	999	18	58.1	41.9
OG0012295	169	3.4	3321	561249	3.926	885	26.6	479	14.4	59	41
OG0012304	167	4.6	1740	290580	6.306	484	27.8	296	17	52.9	47.1
OG0012306	168	4	531	89208	1.053	187	35.2	134	25.2	51.1	48.9
OG0012314	168	4	1605	269640	8.961	520	32.4	337	21	58.9	41.1
OG0012317	172	1.7	2346	403512	6.94	442	18.8	280	11.9	55.5	44.5
OG0012327	173	1.1	3168	548064	19.35	786	24.8	428	13.5	58.7	41.3
OG0012331	170	2.9	2196	373320	7.293	1119	51	763	34.7	55.9	44.1
OG0012332	168	4	2034	341712	12.753	404	19.9	228	11.2	54.4	45.6
OG0012334	166	5.1	2796	464136	19.138	717	25.6	369	13.2	58.1	41.9
OG0012336	169	3.4	2535	428415	15.677	823	32.5	494	19.5	56.3	43.7
OG0012340	167	4.6	1359	226953	2.126	485	35.7	354	26	55.7	44.3
OG0012342	167	4.6	978	163326	4.602	406	41.5	298	30.5	49.3	50.7
OG0012349	170	2.9	1051	178670	10.105	437	41.6	337	32.1	52.9	47.1
OG0012351	170	2.9	3096	526320	15.823	801	25.9	539	17.4	57.8	42.2
OG0012354	173	1.1	3201	553773	11.234	981	30.6	542	16.9	56.6	43.4
OG0012364	166	5.1	1104	183264	1.736	430	38.9	307	27.8	54.6	45.4
OG0012369	167	4.6	2148	358716	3.01	469	21.8	260	12.1	56.9	43.1
OG0012379	167	4.6	873	145791	8.552	378	43.3	212	24.3	55.2	44.8
OG0012384	166	5.1	3153	523398	9.966	940	29.8	604	19.2	55.6	44.4
OG0012386	167	4.6	2916	486972	19.214	867	29.7	443	15.2	57.8	42.2
OG0012393	171	2.3	6284	1074564	7.682	1791	28.5	1172	18.7	56.5	43.5
OG0012394	170	2.9	4233	719610	6.796	1074	25.4	658	15.5	55.1	44.9
OG0012407	166	5.1	1737	288342	11.669	466	26.8	292	16.8	56.9	43.1
OG0012412	173	1.1	4306	744938	9.592	1409	32.7	812	18.9	56.1	43.9
OG0012413	166	5.1	1375	228250	9.296	445	32.4	294	21.4	55.5	44.5
OG0012418	171	2.3	5556	950076	11.731	1439	25.9	924	16.6	58.1	41.9
OG0012423	169	3.4	2705	457145	11.213	642	23.7	395	14.6	57.9	42.1
OG0012424	173	1.1	4002	692346	8.442	1165	29.1	713	17.8	57	43
OG0012426	167	4.6	2193	366231	7.55	659	30.1	415	18.9	56.1	43.9
OG0012427	171	2.3	1473	251883	1.959	560	38	390	26.5	55.7	44.3
OG0012433	166	5.1	1449	240534	7.163	803	55.4	570	39.3	55.2	44.8
OG0012441	166	5.1	2631	436746	11.506	487	18.5	284	10.8	56.7	43.3
OG0012443	169	3.4	2952	498888	14.259	817	27.7	524	17.8	59.8	40.2
OG0012445	166	5.1	2730	453180	15.397	1459	53.4	887	32.5	56.2	43.8
OG0012448	174	0.6	2088	363312	3.208	772	37	526	25.2	58.5	41.5
OG0012453	169	3.4	1806	305214	4.461	428	23.7	363	20.1	58.6	41.4
OG0012457	170	2.9	3627	616590	8.462	856	23.6	527	14.5	56.6	43.4
OG0012459	166	5.1	2563	425458	18.372	715	27.9	389	15.2	56.3	43.7
OG0012467	171	2.3	6571	1123641	15.44	1937	29.5	1294	19.7	59.1	40.9
OG0012473	173	1.1	4979	861367	20.305	1201	24.1	601	12.1	59.5	40.5
OG0012478	169	3.4	1281	216489	9.869	791	61.7	583	45.5	49.3	50.7
OG0012486	166	5.1	1815	301290	13.509	456	25.1	302	16.6	55.6	44.4
OG0012487	170	2.9	3627	616590	16.963	1320	36.4	938	25.9	56.1	43.9
OG0012491	168	4	2277	382536	6.592	394	17.3	235	10.3	56.9	43.1
OG0012492	172	1.7	2082	358104	7.553	446	21.4	282	13.5	53.9	46.1
OG0012494	169	3.4	2091	353379	18.774	343	16.4	221	10.6	55.6	44.4
OG0012496	168	4	2790	468720	13.344	790	28.3	480	17.2	56.5	43.5
OG0012498	172	1.7	2949	507228	11.276	622	21.1	391	13.3	56.1	43.9
OG0012511	171	2.3	3009	514539	9.125	660	21.9	361	12	57.3	42.7
OG0012513	167	4.6	1511	252337	9.216	291	19.3	191	12.6	53.8	46.2
OG0012515	166	5.1	2706	449196	0.885	627	23.2	389	14.4	58.9	41.1
OG0012519	170	2.9	1179	200430	5.96	374	31.7	282	23.9	57.8	42.2
OG0012520	172	1.7	2658	457176	6.991	1042	39.2	681	25.6	55.6	44.4
OG0012525	170	2.9	3666	623220	27.68	830	22.6	489	13.3	58.9	41.1
OG0012532	168	4	2885	484680	12.281	729	25.3	411	14.2	55.8	44.2
OG0012543	167	4.6	2103	351201	8.27	650	30.9	423	20.1	53.7	46.3
OG0012556	167	4.6	2796	466932	2.891	706	25.3	391	14	59.2	40.8
OG0012557	166	5.1	1734	287844	6.028	347	20	227	13.1	52.8	47.2
OG0012558	172	1.7	1935	332820	6.012	745	38.5	460	23.8	56.5	43.5
OG0012561	169	3.4	3738	631722	11.309	852	22.8	524	14	57.2	42.8
OG0012570	168	4	1620	272160	11.322	392	24.2	255	15.7	54.7	45.3
OG0012573	169	3.4	1794	303186	8.491	634	35.3	428	23.9	56.9	43.1
OG0012575	170	2.9	5151	875670	2.751	1260	24.5	731	14.2	57.6	42.4
OG0012579	171	2.3	1857	317547	11.57	486	26.2	320	17.2	55.6	44.4
OG0012580	173	1.1	2544	440112	2.302	930	36.6	604	23.7	56.6	43.4
OG0012581	171	2.3	6648	1136808	13.97	1549	23.3	694	10.4	58.5	41.5
OG0012582	170	2.9	1506	256020	3.172	472	31.3	363	24.1	56.7	43.3
OG0012583	173	1.1	2631	455163	2.061	908	34.5	627	23.8	58.4	41.6
OG0012584	170	2.9	1963	333710	13.511	727	37	534	27.2	57.4	42.6
OG0012588	174	0.6	8166	1420884	6.701	1474	18.1	730	8.9	57.3	42.7
OG0012595	168	4	1631	274008	5.364	770	47.2	562	34.5	55.1	44.9
OG0012598	173	1.1	2514	434922	3.666	688	27.4	506	20.1	55.1	44.9
OG0012600	171	2.3	4119	704349	2.827	1673	40.6	1249	30.3	56.1	43.9
OG0012603	168	4	1159	194712	2.556	364	31.4	244	21.1	50.4	49.6
OG0012605	171	2.3	6225	1064475	6.783	1834	29.5	1151	18.5	59.9	40.1
OG0012614	168	4	2115	355320	4.771	532	25.2	310	14.7	55.1	44.9
OG0012623	167	4.6	1608	268536	12.063	701	43.6	451	28	57.2	42.8
OG0012625	172	1.7	2103	361716	5.313	856	40.7	587	27.9	56.9	43.1
OG0012629	169	3.4	1347	227643	2.147	494	36.7	348	25.8	54.9	45.1
OG0012630	172	1.7	3541	609052	10.402	1766	49.9	1276	36	57.1	42.9
OG0012632	173	1.1	1416	244968	7.572	587	41.5	359	25.4	58.7	41.3
OG0012636	167	4.6	1842	307614	13.908	890	48.3	532	28.9	54.4	45.6
OG0012641	174	0.6	5893	1025382	7.212	1698	28.8	1026	17.4	58.9	41.1
OG0012642	166	5.1	2487	412842	6.464	826	33.2	547	22	59.6	40.4
OG0012643	168	4	3072	516096	12.455	672	21.9	404	13.2	57.3	42.7
OG0012647	175	0	3045	532875	16.613	1204	39.5	795	26.1	56.3	43.7
OG0012651	167	4.6	2577	430359	0.897	558	21.7	346	13.4	61.2	38.8
OG0012652	170	2.9	2252	382840	8.971	569	25.3	329	14.6	60.6	39.4
OG0012661	167	4.6	2276	380092	5.259	376	16.5	234	10.3	56.3	43.7
OG0012672	173	1.1	3211	555503	5.855	1450	45.2	1001	31.2	58.7	41.3
OG0012683	172	1.7	1272	218784	7.012	444	34.9	350	27.5	55.6	44.4
OG0012699	166	5.1	1908	316728	11.8	518	27.1	332	17.4	56.2	43.8
OG0012708	170	2.9	3351	569670	6.612	789	23.5	430	12.8	57.7	42.3
OG0012712	171	2.3	1374	234954	0.99	430	31.3	304	22.1	53.7	46.3
OG0012718	170	2.9	3810	647700	1.725	831	21.8	503	13.2	55.1	44.9
OG0012726	171	2.3	2877	491967	2.575	1118	38.9	819	28.5	57.9	42.1
OG0012727	169	3.4	2658	449202	15.384	749	28.2	451	17	58	42
OG0012728	169	3.4	3042	514098	11.404	863	28.4	548	18	56.7	43.3
OG0012731	167	4.6	1782	297594	15.909	426	23.9	291	16.3	58.1	41.9
OG0012737	169	3.4	3669	620061	3.791	1188	32.4	744	20.3	56.6	43.4
OG0012749	171	2.3	3381	578151	3.73	1530	45.3	1024	30.3	58.8	41.2
OG0012757	168	4	1830	307440	13.216	684	37.4	358	19.6	56.7	43.3
OG0012759	166	5.1	2589	429774	2.041	694	26.8	416	16.1	59.5	40.5
OG0012769	168	4	1542	259056	8.377	607	39.4	314	20.4	54.9	45.1
OG0012770	170	2.9	1224	208080	0.518	386	31.5	273	22.3	58.1	41.9
OG0012776	169	3.4	2640	446160	10.178	601	22.8	327	12.4	60.7	39.3
OG0012782	166	5.1	3369	559254	5.37	977	29	569	16.9	58.2	41.8
OG0012787	173	1.1	2616	452568	12.684	663	25.3	386	14.8	52.7	47.3
OG0012790	173	1.1	2568	444264	6.727	1241	48.3	926	36.1	57.8	42.2
OG0012796	173	1.1	3927	679371	10.341	1415	36	960	24.4	56.8	43.2
OG0012798	175	0	849	148575	8.848	307	36.2	191	22.5	58.1	41.9
OG0012800	169	3.4	3042	514098	17.616	804	26.4	404	13.3	57	43
OG0012801	166	5.1	3000	498000	3.658	827	27.6	487	16.2	59.4	40.6
OG0012803	171	2.3	1377	235467	9.428	512	37.2	371	26.9	56.1	43.9
OG0012807	172	1.7	3795	652740	10.653	513	13.5	284	7.5	56.6	43.4
OG0012812	168	4	1359	228312	10.517	409	30.1	257	18.9	59.5	40.5
OG0012815	171	2.3	2247	384237	8.035	817	36.4	585	26	58.7	41.3
OG0012819	166	5.1	2400	398400	3.991	807	33.6	440	18.3	52.9	47.1
OG0012825	172	1.7	2582	444104	11.478	1112	43.1	625	24.2	54.2	45.8
OG0012829	170	2.9	2877	489090	9.976	822	28.6	495	17.2	59.4	40.6
OG0012836	166	5.1	2106	349596	8.28	626	29.7	378	17.9	56.9	43.1
OG0012844	171	2.3	4482	766422	15.504	1479	33	1010	22.5	57.7	42.3
OG0012848	167	4.6	2232	372744	5.122	477	21.4	271	12.1	58.9	41.1
OG0012854	169	3.4	3111	525759	9.948	883	28.4	555	17.8	56.4	43.6
OG0012855	171	2.3	3187	544977	11.292	1160	36.4	600	18.8	56.9	43.1
OG0012866	170	2.9	1068	181560	8.337	474	44.4	309	28.9	58.3	41.7
OG0012870	171	2.3	1263	215973	12.366	320	25.3	222	17.6	58	42
OG0012881	168	4	3267	548856	16.879	1099	33.6	652	20	57.4	42.6
OG0012884	171	2.3	5747	982737	16.548	2119	36.9	1275	22.2	57.4	42.6
OG0012885	171	2.3	3369	576099	6.607	927	27.5	574	17	55	45
OG0012886	174	0.6	2880	501120	5.522	1000	34.7	681	23.6	57.5	42.5
OG0012887	168	4	1356	227808	7.33	580	42.8	438	32.3	57.6	42.4
OG0012888	174	0.6	2732	475368	10.327	1080	39.5	761	27.9	57.6	42.4
OG0012889	170	2.9	3175	539750	13.529	1303	41	854	26.9	57.6	42.4
OG0012891	166	5.1	3010	499660	14.42	1244	41.3	719	23.9	59.7	40.3
OG0012895	170	2.9	7217	1226890	15.06	2169	30.1	1229	17	59.3	40.7
OG0012900	175	0	654	114450	8.561	342	52.3	168	25.7	56.4	43.6
OG0012901	169	3.4	2070	349830	12.958	623	30.1	364	17.6	58.7	41.3
OG0012906	167	4.6	2424	404808	4.334	812	33.5	509	21	55.7	44.3
OG0012914	171	2.3	1971	337041	4.833	714	36.2	529	26.8	56.6	43.4
OG0012916	174	0.6	5418	942732	13.067	1401	25.9	816	15.1	57.5	42.5
OG0012918	168	4	2173	365064	11.976	668	30.7	411	18.9	54.5	45.5
OG0012919	166	5.1	1509	250494	15.263	401	26.6	229	15.2	57.2	42.8
OG0012923	171	2.3	2871	490941	4.721	1186	41.3	819	28.5	56.5	43.5
OG0012926	168	4	2502	420336	2.325	657	26.3	350	14	60.7	39.3
OG0012927	168	4	1446	242928	10.522	322	22.3	209	14.5	56.7	43.3
OG0012937	173	1.1	2196	379908	4.836	827	37.7	565	25.7	57	43
OG0012942	169	3.4	2358	398502	11.108	810	34.4	463	19.6	58.4	41.6
OG0012946	173	1.1	5260	909980	5.471	1519	28.9	995	18.9	56.5	43.5
OG0012947	169	3.4	2163	365547	15.49	506	23.4	292	13.5	57.8	42.2
OG0012950	166	5.1	3129	519414	10.103	720	23	479	15.3	57.4	42.6
OG0012963	169	3.4	1625	274625	10.344	347	21.4	198	12.2	56.5	43.5
OG0012966	168	4	1122	188496	10.699	391	34.8	290	25.8	54.6	45.4
OG0012967	167	4.6	4069	679523	13.149	1457	35.8	802	19.7	55.9	44.1
OG0012968	174	0.6	3347	582378	4.591	1067	31.9	736	22	57.7	42.3
OG0012982	170	2.9	1212	206040	5.511	360	29.7	257	21.2	57.8	42.2
OG0012983	170	2.9	1332	226440	3.871	450	33.8	317	23.8	57.2	42.8
OG0012995	167	4.6	3786	632262	6.254	1138	30.1	772	20.4	57.2	42.8
OG0013020	170	2.9	3124	531080	9.471	1052	33.7	539	17.3	60.2	39.8
OG0013023	168	4	3570	599760	6.31	1003	28.1	545	15.3	58.8	41.2
OG0013025	170	2.9	3540	601800	9.363	916	25.9	565	16	53.7	46.3
OG0013026	166	5.1	1215	201690	2.387	487	40.1	331	27.2	59.1	40.9
OG0013027	167	4.6	1774	296258	4.103	534	30.1	342	19.3	60.4	39.6
OG0013058	166	5.1	1770	293820	12.932	771	43.6	447	25.3	50.7	49.3
OG0013064	167	4.6	3438	574146	14.479	1323	38.5	873	25.4	57.6	42.4
OG0013065	172	1.7	5076	873072	8.09	2028	40	1410	27.8	57.2	42.8
OG0013067	170	2.9	2899	492830	9.397	1008	34.8	617	21.3	57.4	42.6
OG0013070	169	3.4	1890	319410	19.458	528	27.9	333	17.6	57.4	42.6
OG0013071	173	1.1	1011	174903	5.355	336	33.2	186	18.4	58.3	41.7
OG0013088	168	4	3966	666288	6.577	1473	37.1	910	22.9	59.3	40.7
OG0013095	166	5.1	1269	210654	5.986	504	39.7	298	23.5	57.4	42.6
OG0013098	168	4	2119	355992	10.741	419	19.8	288	13.6	56.9	43.1
OG0013101	168	4	2904	487872	2.762	786	27.1	499	17.2	58.3	41.7
OG0013108	171	2.3	678	115938	10.441	245	36.1	182	26.8	56.3	43.7
OG0013114	166	5.1	1364	226424	12.913	619	45.4	402	29.5	59.3	40.7
OG0013121	169	3.4	1797	303693	7.93	278	15.5	185	10.3	58	42
OG0013133	168	4	3396	570528	8.724	854	25.1	577	17	58.2	41.8
OG0013142	166	5.1	2148	356568	5.501	724	33.7	486	22.6	52.4	47.6
OG0013149	172	1.7	3848	661856	11.067	1063	27.6	639	16.6	57.3	42.7
OG0013160	171	2.3	3957	676647	9.704	1928	48.7	1250	31.6	58.5	41.5
OG0013167	174	0.6	6407	1114818	4.21	1040	16.2	653	10.2	56.5	43.5
OG0013172	166	5.1	1319	218954	1.573	332	25.2	214	16.2	57.3	42.7
OG0013175	172	1.7	6666	1146552	11.393	2430	36.5	1742	26.1	57.2	42.8
OG0013176	170	2.9	2220	377400	2.36	799	36	548	24.7	56.3	43.7
OG0013185	166	5.1	1947	323202	6.859	647	33.2	493	25.3	56.7	43.3
OG0013189	168	4	1257	211176	11.453	578	46	315	25.1	55.3	44.7
OG0013190	170	2.9	1820	309400	12.765	481	26.4	329	18.1	56.4	43.6
OG0013200	169	3.4	1134	191646	17.608	292	25.7	143	12.6	57.7	42.3
OG0013203	173	1.1	1554	268842	10.498	455	29.3	308	19.8	54.8	45.2
OG0013207	173	1.1	3492	604116	7.229	825	23.6	512	14.7	57.5	42.5
OG0013219	168	4	3657	614376	2.668	1205	33	668	18.3	53.9	46.1
OG0013220	170	2.9	4569	776730	11.731	1478	32.3	1043	22.8	55.8	44.2
OG0013223	167	4.6	1260	210420	5.893	419	33.3	235	18.7	54.9	45.1
OG0013226	171	2.3	2282	390222	15.729	496	21.7	277	12.1	55.4	44.6
OG0013227	168	4	6027	1012536	8.164	2193	36.4	1471	24.4	57.6	42.4
OG0013230	166	5.1	2340	388440	6.992	776	33.2	467	20	54.7	45.3
OG0013234	169	3.4	2235	377715	14.663	732	32.8	422	18.9	54	46
OG0013236	167	4.6	582	97194	2.975	249	42.8	184	31.6	51.7	48.3
OG0013240	166	5.1	1521	252486	9.99	481	31.6	323	21.2	58.4	41.6
OG0013250	173	1.1	3898	674354	16.754	742	19	458	11.7	58.1	41.9
OG0013253	167	4.6	3657	610719	2.616	791	21.6	451	12.3	57.9	42.1
OG0013254	169	3.4	2077	351013	14.524	608	29.3	297	14.3	56.2	43.8
OG0013257	169	3.4	2145	362505	4.358	736	34.3	535	24.9	55.7	44.3
OG0013266	170	2.9	2475	420750	4.356	640	25.9	449	18.1	55.6	44.4
OG0013271	170	2.9	1623	275910	4.632	558	34.4	372	22.9	56.3	43.7
OG0013273	168	4	3384	568512	1.387	968	28.6	567	16.8	56.4	43.6
OG0013275	170	2.9	3246	551820	4.99	821	25.3	525	16.2	57.2	42.8
OG0013287	174	0.6	2536	441264	7.278	1333	52.6	816	32.2	55.8	44.2
OG0013289	166	5.1	1512	250992	7.377	373	24.7	229	15.1	53.3	46.7
OG0013296	172	1.7	3815	656180	12.778	1564	41	871	22.8	57.4	42.6
OG0013299	169	3.4	2796	472524	9.282	743	26.6	449	16.1	53.9	46.1
OG0013304	170	2.9	1995	339150	5.062	391	19.6	223	11.2	56.8	43.2
OG0013306	172	1.7	2802	481944	12.312	630	22.5	406	14.5	57.4	42.6
OG0013307	166	5.1	2493	413838	6.947	817	32.8	544	21.8	54.7	45.3
OG0013312	167	4.6	2799	467433	5.902	898	32.1	432	15.4	56.3	43.7
OG0013316	166	5.1	1236	205176	7.702	590	47.7	361	29.2	54.2	45.8
OG0013338	171	2.3	5092	870732	16.854	1465	28.8	925	18.2	57.4	42.6
OG0013346	167	4.6	2283	381261	5.126	619	27.1	323	14.1	59.6	40.4
OG0013348	168	4	3336	560448	0.511	578	17.3	307	9.2	59.9	40.1
OG0013352	168	4	3592	603456	10.834	1512	42.1	936	26.1	55.3	44.7
OG0013354	171	2.3	2811	480681	8.007	1355	48.2	872	31	57.1	42.9
OG0013358	175	0	3036	531300	12.054	885	29.2	560	18.4	56.2	43.8
OG0013360	170	2.9	2034	345780	4.639	887	43.6	561	27.6	57.4	42.6
OG0013368	167	4.6	2089	348863	12.262	990	47.4	615	29.4	58.9	41.1
OG0013369	172	1.7	2256	388032	2.403	837	37.1	555	24.6	58.7	41.3
OG0013370	173	1.1	2259	390807	7.507	632	28	437	19.3	55.5	44.5
OG0013372	168	4	4500	756000	17.448	1186	26.4	607	13.5	54.7	45.3
OG0013381	170	2.9	1194	202980	6.212	436	36.5	295	24.7	58.2	41.8
OG0013382	174	0.6	2715	472410	8.807	1177	43.4	798	29.4	56.5	43.5
OG0013389	168	4	1824	306432	6.177	757	41.5	412	22.6	58.2	41.8
OG0013391	168	4	3323	558264	5.414	1001	30.1	656	19.7	54.6	45.4
OG0013394	175	0	5184	907200	5.774	1999	38.6	1385	26.7	57.8	42.2
OG0013395	167	4.6	2070	345690	11.069	462	22.3	306	14.8	56.5	43.5
OG0013396	169	3.4	4026	680394	11.44	1224	30.4	687	17.1	60.3	39.7
OG0013397	167	4.6	1239	206913	1.472	482	38.9	359	29	55.6	44.4
OG0013398	167	4.6	7544	1259848	16.357	1445	19.2	857	11.4	56.5	43.5
OG0013400	168	4	1062	178416	0.951	371	34.9	222	20.9	60.6	39.4
OG0013403	171	2.3	2625	448875	7.405	478	18.2	279	10.6	57.1	42.9
OG0013409	170	2.9	3894	661980	5.119	1145	29.4	721	18.5	58.3	41.7
OG0013413	169	3.4	4002	676338	10.313	2154	53.8	1657	41.4	59.2	40.8
OG0013429	167	4.6	1014	169338	0.534	374	36.9	274	27	52.8	47.2
OG0013442	172	1.7	1841	316652	12.041	826	44.9	597	32.4	59	41
OG0013447	168	4	1599	268632	5.747	583	36.5	427	26.7	53.8	46.2
OG0013448	166	5.1	2520	418320	9.315	1092	43.3	717	28.5	54.9	45.1
OG0013453	168	4	3525	592200	15.482	788	22.4	445	12.6	57.5	42.5
OG0013454	167	4.6	2293	382931	4.866	736	32.1	377	16.4	53.5	46.5
OG0013461	170	2.9	3028	514760	17.788	1064	35.1	663	21.9	57.2	42.8
OG0013469	166	5.1	1839	305274	3.497	865	47	601	32.7	58.3	41.7
OG0013472	171	2.3	3093	528903	12.619	723	23.4	449	14.5	56.6	43.4
OG0013475	169	3.4	2061	348309	9	508	24.6	320	15.5	59.4	40.6
OG0013479	167	4.6	1092	182364	8.751	266	24.4	163	14.9	54.1	45.9
OG0013491	168	4	1602	269136	10.865	708	44.2	562	35.1	51.7	48.3
OG0013492	166	5.1	2355	390930	12.958	697	29.6	377	16	56.8	43.2
OG0013493	166	5.1	1230	204180	0.943	293	23.8	170	13.8	55.5	44.5
OG0013495	170	2.9	5187	881790	15.239	922	17.8	592	11.4	58.5	41.5
OG0013498	168	4	1989	334152	3.269	424	21.3	260	13.1	55.2	44.8
OG0013501	169	3.4	3012	509028	8.87	860	28.6	544	18.1	58.3	41.7
OG0013503	173	1.1	3270	565710	12.705	1012	30.9	628	19.2	54.4	45.6
OG0013504	166	5.1	1878	311748	1.91	491	26.1	341	18.2	54.9	45.1
OG0013511	169	3.4	1218	205842	1.092	418	34.3	288	23.6	57.6	42.4
OG0013512	166	5.1	1959	325194	12.919	492	25.1	281	14.3	57.3	42.7
OG0013515	174	0.6	2682	466668	13.004	1034	38.6	683	25.5	58.4	41.6
OG0013518	169	3.4	2076	350844	3.274	751	36.2	491	23.7	57.7	42.3
OG0013520	167	4.6	2643	441381	17.586	737	27.9	390	14.8	60.3	39.7
OG0013527	171	2.3	3150	538650	1.69	966	30.7	521	16.5	59.4	40.6
OG0013529	173	1.1	1656	286488	13.87	468	28.3	267	16.1	55	45
OG0013533	169	3.4	1819	307411	2.846	600	33	438	24.1	57.1	42.9
OG0013535	171	2.3	4018	687078	10.693	723	18	452	11.2	58.2	41.8
OG0013552	171	2.3	3768	644328	1.83	1128	29.9	686	18.2	56.1	43.9
OG0013554	172	1.7	4630	796360	12.799	1263	27.3	743	16	59.7	40.3
OG0013556	169	3.4	2077	351013	6.23	916	44.1	627	30.2	58.7	41.3
OG0013564	167	4.6	2403	401301	0.395	582	24.2	307	12.8	58.3	41.7
OG0013566	169	3.4	1581	267189	2.879	757	47.9	566	35.8	58.2	41.8
OG0013568	170	2.9	1380	234600	5.593	756	54.8	526	38.1	59.1	40.9
OG0013569	170	2.9	1703	289510	8.217	541	31.8	375	22	55.3	44.7
OG0013578	168	4	2382	400176	3.598	595	25	407	17.1	57.8	42.2
OG0013582	171	2.3	2559	437589	1.89	855	33.4	650	25.4	55.3	44.7
OG0013584	171	2.3	3174	542754	3.884	705	22.2	452	14.2	56.6	43.4
OG0013586	169	3.4	2394	404586	18.9	741	31	376	15.7	55.8	44.2
OG0013590	166	5.1	1959	325194	1.498	403	20.6	239	12.2	53.1	46.9
OG0013591	167	4.6	2172	362724	5.455	544	25	332	15.3	57.3	42.7
OG0013595	169	3.4	2640	446160	2.443	441	16.7	264	10	59.6	40.4
OG0013605	168	4	1869	313992	1.556	390	20.9	240	12.8	61	39
OG0013610	173	1.1	4461	771753	5.177	759	17	486	10.9	57	43
OG0013616	172	1.7	2559	440148	8.789	1261	49.3	920	36	54.3	45.7
OG0013625	167	4.6	1842	307614	5.055	439	23.8	263	14.3	58.1	41.9
OG0013627	166	5.1	3606	598596	4.236	1271	35.2	814	22.6	57.4	42.6
OG0013631	166	5.1	1680	278880	7.145	563	33.5	340	20.2	56.2	43.8
OG0013634	174	0.6	3922	682428	12.986	888	22.6	578	14.7	56	44
OG0013638	170	2.9	2940	499800	1.675	818	27.8	495	16.8	55.8	44.2
OG0013639	168	4	2334	392112	11.175	523	22.4	315	13.5	58	42
OG0013664	173	1.1	5523	955479	11.467	1681	30.4	1036	18.8	57.7	42.3
OG0013684	173	1.1	3022	522806	11.873	916	30.3	580	19.2	57	43
OG0013690	167	4.6	1527	255009	9.339	326	21.3	195	12.8	58.2	41.8
OG0013696	171	2.3	4858	830718	19.869	2430	50	1568	32.3	56.1	43.9
OG0013697	169	3.4	5344	903136	22.026	1189	22.2	798	14.9	56.9	43.1
OG0013701	167	4.6	1689	282063	12.619	410	24.3	239	14.2	57.4	42.6
OG0013702	169	3.4	5466	923754	18.834	1425	26.1	653	11.9	58.6	41.4
OG0013709	167	4.6	1970	328990	11.452	501	25.4	258	13.1	55.8	44.2
OG0013715	170	2.9	1671	284070	9.889	695	41.6	568	34	56.1	43.9
OG0013718	168	4	1736	291648	13.733	609	35.1	432	24.9	56.8	43.2
OG0013726	166	5.1	2409	399894	15.853	577	24	358	14.9	56.7	43.3
OG0013731	171	2.3	3059	523089	23.334	918	30	418	13.7	57.9	42.1
OG0013732	168	4	2880	483840	5.536	748	26	440	15.3	56.6	43.4
OG0013737	169	3.4	2547	430443	4.52	873	34.3	609	23.9	49.1	50.9
OG0013744	168	4	2202	369936	9.101	693	31.5	453	20.6	57	43
OG0013756	171	2.3	2043	349353	3.266	844	41.3	621	30.4	53.8	46.2
OG0013757	172	1.7	2673	459756	7.485	905	33.9	636	23.8	56.7	43.3
OG0013762	167	4.6	1419	236973	4.691	436	30.7	324	22.8	55.4	44.6
OG0013764	168	4	930	156240	8.246	400	43	248	26.7	57.5	42.5
OG0013771	166	5.1	1482	246012	11.302	440	29.7	279	18.8	55.9	44.1
OG0013773	168	4	1431	240408	1.542	558	39	346	24.2	52	48
OG0013776	169	3.4	3765	636285	14.627	904	24	534	14.2	56.8	43.2
OG0013781	167	4.6	1563	261021	6.86	568	36.3	332	21.2	56	44
OG0013784	173	1.1	2136	369528	11.735	823	38.5	529	24.8	55.4	44.6
OG0013794	169	3.4	2250	380250	1.568	473	21	269	12	56.8	43.2
OG0013797	167	4.6	2373	396291	12.748	483	20.4	325	13.7	56	44
OG0013800	172	1.7	6113	1051436	11.724	1711	28	1128	18.5	58.2	41.8
OG0013815	169	3.4	3090	522210	7.318	745	24.1	420	13.6	57.3	42.7
OG0013822	168	4	3302	554736	12.934	859	26	543	16.4	50.8	49.2
OG0013825	174	0.6	1452	252648	5.916	426	29.3	307	21.1	55.5	44.5
OG0013829	173	1.1	2415	417795	7.426	602	24.9	358	14.8	56.7	43.3
OG0013834	166	5.1	2313	383958	1.7	483	20.9	275	11.9	54.6	45.4
OG0013837	171	2.3	2484	424764	7.453	1334	53.7	915	36.8	57.3	42.7
OG0013840	168	4	1428	239904	10.017	594	41.6	380	26.6	56.5	43.5
OG0013853	169	3.4	1294	218686	4.101	522	40.3	379	29.3	57.1	42.9
OG0013858	166	5.1	1110	184260	9.743	448	40.4	328	29.5	57.2	42.8
OG0013860	169	3.4	2253	380757	3.821	590	26.2	330	14.6	57.4	42.6
OG0013872	168	4	1548	260064	7.456	407	26.3	249	16.1	55.7	44.3
OG0013873	173	1.1	4829	835417	15.496	1215	25.2	730	15.1	59.5	40.5
OG0013874	170	2.9	2355	400350	13.159	525	22.3	328	13.9	57	43
OG0013875	171	2.3	1884	322164	17.069	823	43.7	474	25.2	57.3	42.7
OG0013877	169	3.4	3336	563784	18.56	967	29	521	15.6	59.1	40.9
OG0013892	166	5.1	3363	558258	16.818	999	29.7	587	17.5	58.1	41.9
OG0013894	167	4.6	2313	386271	3.248	514	22.2	331	14.3	60.2	39.8
OG0013901	170	2.9	3327	565590	10.238	1010	30.4	622	18.7	58	42
OG0013915	168	4	1242	208656	1.609	446	35.9	307	24.7	58.8	41.2
OG0013916	166	5.1	3981	660846	7.681	862	21.7	485	12.2	58.8	41.2
OG0013918	173	1.1	3558	615534	13.71	1186	33.3	755	21.2	59.9	40.1
OG0013922	167	4.6	2790	465930	1.227	811	29.1	490	17.6	58.2	41.8
OG0013923	171	2.3	2067	353457	16.264	961	46.5	585	28.3	57.9	42.1
OG0013925	173	1.1	2643	457239	10.444	1001	37.9	816	30.9	57.3	42.7
OG0013933	172	1.7	2112	363264	15.339	411	19.5	253	12	59.6	40.4
OG0013943	170	2.9	1404	238680	9.545	230	16.4	118	8.4	54.1	45.9
OG0013945	168	4	1827	306936	11.253	666	36.5	474	25.9	56.8	43.2
OG0013946	171	2.3	2103	359613	0.709	644	30.6	459	21.8	59.8	40.2
OG0013948	169	3.4	1722	291018	4.664	632	36.7	432	25.1	57.2	42.8
OG0013950	169	3.4	1683	284427	9.64	503	29.9	354	21	55.9	44.1
OG0013951	169	3.4	1137	192153	7.288	415	36.5	253	22.3	58.1	41.9
OG0013955	169	3.4	1440	243360	3.241	513	35.6	389	27	52.9	47.1
OG0013968	171	2.3	984	168264	12.051	346	35.2	248	25.2	53.1	46.9
OG0013969	173	1.1	1640	283720	16.063	438	26.7	227	13.8	57.7	42.3
OG0013976	167	4.6	1299	216933	3.096	286	22	181	13.9	56.6	43.4
OG0013983	166	5.1	1872	310752	9.422	543	29	252	13.5	56.3	43.7
OG0013992	168	4	5274	886032	12.044	1645	31.2	957	18.1	55.2	44.8
OG0013993	172	1.7	2961	509292	4.745	1217	41.1	892	30.1	52.8	47.2
OG0013997	170	2.9	2846	483820	19.264	975	34.3	534	18.8	56.8	43.2
OG0014001	168	4	3627	609336	17.122	886	24.4	455	12.5	57	43
OG0014002	170	2.9	1764	299880	10.065	1131	64.1	569	32.3	60.5	39.5
OG0014007	172	1.7	813	139836	4.58	321	39.5	208	25.6	55.8	44.2
OG0014008	167	4.6	3160	527720	13.716	1403	44.4	879	27.8	56.1	43.9
OG0014011	169	3.4	3003	507507	1.618	669	22.3	376	12.5	61.5	38.5
OG0014018	169	3.4	2631	444639	19.59	1779	67.6	1355	51.5	54.9	45.1
OG0014036	169	3.4	2127	359463	4.032	357	16.8	198	9.3	57.4	42.6
OG0014037	169	3.4	1571	265499	8.97	547	34.8	374	23.8	56.9	43.1
OG0014055	166	5.1	1068	177288	1.527	367	34.4	262	24.5	55.6	44.4
OG0014056	168	4	3117	523656	11.717	820	26.3	438	14.1	57.1	42.9
OG0014059	172	1.7	2148	369456	14.38	840	39.1	531	24.7	56.4	43.6
OG0014080	166	5.1	3552	589632	4.487	1155	32.5	680	19.1	57.4	42.6
OG0014084	167	4.6	1338	223446	14.216	363	27.1	219	16.4	58.5	41.5
OG0014085	169	3.4	2814	475566	5.826	599	21.3	402	14.3	59.4	40.6
OG0014086	173	1.1	4113	711549	11.926	1015	24.7	577	14	57.8	42.2
OG0014087	173	1.1	2562	443226	15.742	632	24.7	369	14.4	59.4	40.6
OG0014089	166	5.1	951	157866	11.482	166	17.5	117	12.3	61.7	38.3
OG0014092	167	4.6	1316	219772	2.837	495	37.6	332	25.2	55.8	44.2
OG0014094	167	4.6	1512	252504	0.903	251	16.6	169	11.2	56.6	43.4
OG0014099	167	4.6	3132	523044	7.989	735	23.5	472	15.1	54.7	45.3
OG0014100	167	4.6	3087	515529	11.391	908	29.4	446	14.4	57.3	42.7
OG0014101	171	2.3	3497	597987	5.942	1129	32.3	770	22	58	42
OG0014103	167	4.6	2721	454407	9.302	580	21.3	387	14.2	55.4	44.6
OG0014111	171	2.3	3403	581913	19.742	840	24.7	379	11.1	58.8	41.2
OG0014114	172	1.7	2485	427420	3.146	908	36.5	600	24.1	55.8	44.2
OG0014115	166	5.1	1719	285354	1.181	307	17.9	162	9.4	54.5	45.5
OG0014125	166	5.1	1740	288840	13.062	431	24.8	250	14.4	55.8	44.2
OG0014126	167	4.6	1521	254007	6.13	478	31.4	343	22.6	52.7	47.3
OG0014131	172	1.7	3117	536124	15.181	955	30.6	559	17.9	56.9	43.1
OG0014133	169	3.4	705	119145	7.3	343	48.7	158	22.4	57.4	42.6
OG0014135	169	3.4	4593	776217	11.072	836	18.2	514	11.2	57.3	42.7
OG0014146	171	2.3	1431	244701	6.412	442	30.9	294	20.5	57.4	42.6
OG0014150	170	2.9	3459	588030	6.826	1184	34.2	730	21.1	57.8	42.2
OG0014151	168	4	1857	311976	10.142	636	34.2	445	24	57.4	42.6
OG0014152	173	1.1	4710	814830	12.265	912	19.4	563	12	55.5	44.5
OG0014165	169	3.4	2199	371631	5.516	467	21.2	250	11.4	59	41
OG0014166	172	1.7	2484	427248	19.463	1066	42.9	556	22.4	57.9	42.1
OG0014171	167	4.6	1438	240146	8.889	624	43.4	464	32.3	54.4	45.6
OG0014179	168	4	1068	179424	2.53	390	36.5	328	30.7	52.1	47.9
OG0014185	167	4.6	1158	193386	8.226	356	30.7	255	22	53.4	46.6
OG0014195	168	4	2338	392784	12.786	1023	43.8	592	25.3	55.6	44.4
OG0014202	167	4.6	2404	401468	7.265	855	35.6	592	24.6	60.4	39.6
OG0014205	173	1.1	4114	711722	16.201	1118	27.2	598	14.5	58.3	41.7
OG0014208	166	5.1	1425	236550	6.9	578	40.6	385	27	56.8	43.2
OG0014214	166	5.1	843	139938	12.47	284	33.7	156	18.5	57.8	42.2
OG0014223	168	4	1414	237552	6.025	330	23.3	230	16.3	56.1	43.9
OG0014226	172	1.7	2620	450640	14.187	765	29.2	493	18.8	52.9	47.1
OG0014228	170	2.9	2988	507960	9.382	773	25.9	461	15.4	56.5	43.5
OG0014234	169	3.4	2241	378729	13.047	684	30.5	410	18.3	57	43
OG0014235	166	5.1	1520	252320	7.816	458	30.1	331	21.8	55.2	44.8
OG0014237	171	2.3	4077	697167	19.924	982	24.1	525	12.9	57	43
OG0014242	167	4.6	3312	553104	16.456	1028	31	565	17.1	58.1	41.9
OG0014254	166	5.1	1608	266928	12.721	370	23	236	14.7	54.9	45.1
OG0014255	168	4	2040	342720	5.737	880	43.1	605	29.7	55.1	44.9
OG0014258	168	4	1104	185472	7.135	455	41.2	337	30.5	55.6	44.4
OG0014262	168	4	1374	230832	1.757	432	31.4	313	22.8	55.2	44.8
OG0014263	167	4.6	2692	449564	12.276	838	31.1	428	15.9	57.1	42.9
OG0014264	170	2.9	3113	529210	6.231	651	20.9	369	11.9	56.6	43.4
OG0014265	168	4	1953	328104	10.959	504	25.8	300	15.4	56.9	43.1
OG0014267	168	4	1848	310464	12.795	670	36.3	404	21.9	57.5	42.5
OG0014268	172	1.7	2583	444276	12.759	817	31.6	471	18.2	57.6	42.4
OG0014271	169	3.4	2181	368589	15.662	610	28	326	14.9	58.3	41.7
OG0014272	168	4	3252	546336	10.606	1028	31.6	613	18.8	54.3	45.7
OG0014275	173	1.1	1878	324894	16.79	394	21	216	11.5	58	42
OG0014277	166	5.1	1695	281370	1.085	616	36.3	404	23.8	58.2	41.8
OG0014278	167	4.6	3951	659817	2.742	1226	31	721	18.2	57.9	42.1
OG0014282	169	3.4	1920	324480	9.535	900	46.9	515	26.8	57.8	42.2
OG0014305	166	5.1	2053	340798	9.772	648	31.6	469	22.8	55.4	44.6
OG0014324	170	2.9	2343	398310	9.083	1029	43.9	652	27.8	54.2	45.8
OG0014328	171	2.3	1874	320454	12.7	691	36.9	482	25.7	58.8	41.2
OG0014332	169	3.4	1797	303693	10.121	398	22.1	247	13.7	57.1	42.9
OG0014336	169	3.4	2361	399009	11.969	814	34.5	505	21.4	56.3	43.7
OG0014338	169	3.4	2034	343746	4.047	583	28.7	359	17.6	53	47
OG0014342	170	2.9	2084	354280	13.369	1322	63.4	762	36.6	56.8	43.2
OG0014346	170	2.9	1512	257040	0.824	412	27.2	242	16	54.9	45.1
OG0014347	169	3.4	1159	195871	21.071	423	36.5	309	26.7	58.6	41.4
OG0014348	168	4	2781	467208	8.342	705	25.4	426	15.3	55.8	44.2
OG0014349	166	5.1	1990	330340	3.108	749	37.6	484	24.3	56.2	43.8
OG0014352	172	1.7	1563	268836	5.881	496	31.7	348	22.3	50.7	49.3
OG0014358	173	1.1	2337	404301	14.604	677	29	447	19.1	56.5	43.5
OG0014365	174	0.6	3513	611262	4.332	1524	43.4	1001	28.5	55.4	44.6
OG0014366	167	4.6	2253	376251	3.519	530	23.5	331	14.7	55.3	44.7
OG0014368	171	2.3	5180	885780	15.017	1417	27.4	916	17.7	56.4	43.6
OG0014376	169	3.4	1674	282906	6.481	572	34.2	353	21.1	52.1	47.9
OG0014377	173	1.1	2739	473847	6.765	1060	38.7	697	25.4	57	43
OG0014378	168	4	2808	471744	2.192	670	23.9	386	13.7	56.4	43.6
OG0014381	167	4.6	4338	724446	12.805	993	22.9	621	14.3	55.9	44.1
OG0014392	168	4	1323	222264	10.212	401	30.3	269	20.3	53.2	46.8
OG0014394	171	2.3	2652	453492	21.813	868	32.7	425	16	56.5	43.5
OG0014398	167	4.6	2397	400299	4.007	1077	44.9	682	28.5	56.9	43.1
OG0014399	172	1.7	3383	581876	9.122	1123	33.2	762	22.5	57.8	42.2
OG0014411	166	5.1	1614	267924	11.734	467	28.9	239	14.8	56.2	43.8
OG0014421	167	4.6	2187	365229	2.714	545	24.9	337	15.4	55.5	44.5
OG0014423	168	4	1633	274344	9.881	471	28.8	319	19.5	54.2	45.8
OG0014425	170	2.9	1278	217260	5.739	398	31.1	276	21.6	53.5	46.5
OG0014431	169	3.4	1512	255528	13.289	373	24.7	220	14.6	56.3	43.7
OG0014432	171	2.3	1209	206739	5.6	380	31.4	278	23	57.9	42.1
OG0014433	169	3.4	3644	615836	10.863	859	23.6	578	15.9	58.5	41.5
OG0014434	171	2.3	3048	521208	7.644	1161	38.1	914	30	56.8	43.2
OG0014436	175	0	4377	765975	8.311	852	19.5	551	12.6	55.1	44.9
OG0014442	169	3.4	2898	489762	2.669	771	26.6	486	16.8	57.4	42.6
OG0014470	171	2.3	2043	349353	17.138	884	43.3	596	29.2	55.3	44.7
OG0014472	168	4	1806	303408	14.906	716	39.6	469	26	57.5	42.5
OG0014475	167	4.6	3585	598695	8.758	1053	29.4	624	17.4	55.7	44.3
OG0014486	173	1.1	3122	540106	17.805	856	27.4	517	16.6	58	42
OG0014490	166	5.1	4297	713302	8.76	2588	60.2	1741	40.5	60.9	39.1
OG0014501	171	2.3	1983	339093	7.879	610	30.8	433	21.8	58	42
OG0014502	170	2.9	3354	570180	7.709	888	26.5	573	17.1	57.9	42.1
OG0014503	173	1.1	2134	369182	5.409	754	35.3	579	27.1	56.5	43.5
OG0014518	170	2.9	2064	350880	11.287	983	47.6	507	24.6	55.8	44.2
OG0014520	172	1.7	3216	553152	3.917	911	28.3	561	17.4	56.9	43.1
OG0014522	168	4	2448	411264	8.147	580	23.7	358	14.6	58.3	41.7
OG0014523	166	5.1	1659	275394	3.01	425	25.6	196	11.8	57.2	42.8
OG0014525	171	2.3	2613	446823	11.27	549	21	323	12.4	58.3	41.7
OG0014527	173	1.1	2334	403782	6.921	601	25.7	384	16.5	55.9	44.1
OG0014531	169	3.4	3394	573586	5.874	835	24.6	467	13.8	56.4	43.6
OG0014534	173	1.1	1080	186840	3.115	435	40.3	301	27.9	56.4	43.6
OG0014535	168	4	6528	1096704	12.489	1637	25.1	875	13.4	56	44
OG0014539	168	4	3551	596568	12.282	946	26.6	560	15.8	57.3	42.7
OG0014540	169	3.4	2514	424866	10.686	759	30.2	449	17.9	57.5	42.5
OG0014559	168	4	2154	361872	6.711	681	31.6	466	21.6	57.7	42.3
OG0014560	167	4.6	1011	168837	13.55	506	50	294	29.1	58	42
OG0014570	169	3.4	1965	332085	3.192	830	42.2	620	31.6	57.8	42.2
OG0014577	170	2.9	891	151470	3.05	335	37.6	241	27	59.2	40.8
OG0014580	172	1.7	2784	478848	3.329	655	23.5	377	13.5	57.9	42.1
OG0014585	173	1.1	4378	757394	5.014	1808	41.3	1228	28	56.6	43.4
OG0014586	166	5.1	1759	291994	6.256	930	52.9	649	36.9	57.1	42.9
OG0014588	168	4	1543	259224	9.227	445	28.8	274	17.8	56.4	43.6
OG0014591	170	2.9	5106	868020	6.735	1540	30.2	1023	20	56.3	43.7
OG0014596	168	4	3223	541464	6.139	1277	39.6	853	26.5	57.6	42.4
OG0014603	167	4.6	5016	837672	4.413	1345	26.8	821	16.4	58.8	41.2
OG0014606	167	4.6	2029	338843	14.552	675	33.3	417	20.6	57.4	42.6
OG0014607	168	4	1936	325248	7.261	914	47.2	647	33.4	56.1	43.9
OG0014608	166	5.1	2364	392424	14.118	603	25.5	367	15.5	53.8	46.2
OG0014609	171	2.3	2988	510948	7.122	897	30	558	18.7	56.7	43.3
OG0014610	167	4.6	2325	388275	3.876	684	29.4	389	16.7	56.8	43.2
OG0014611	170	2.9	1949	331330	4.659	539	27.7	364	18.7	55.7	44.3
OG0014614	166	5.1	3921	650886	11.962	950	24.2	584	14.9	56.4	43.6
OG0014636	166	5.1	2940	488040	1.703	675	23	406	13.8	56.5	43.5
OG0014638	174	0.6	1176	204624	23.097	528	44.9	336	28.6	56.8	43.2
OG0014640	175	0	2760	483000	12.077	781	28.3	534	19.3	54.4	45.6
OG0014644	169	3.4	2694	455286	5.86	636	23.6	407	15.1	55.3	44.7
OG0014650	169	3.4	3246	548574	11.683	944	29.1	622	19.2	56.2	43.8
OG0014655	172	1.7	3679	632788	10.325	1123	30.5	688	18.7	57.7	42.3
OG0014659	167	4.6	1431	238977	14.075	521	36.4	333	23.3	54.5	45.5
OG0014660	166	5.1	822	136452	3.995	246	29.9	143	17.4	54.7	45.3
OG0014665	171	2.3	1731	296001	7.145	672	38.8	459	26.5	57.4	42.6
OG0014673	167	4.6	2574	429858	8.691	721	28	415	16.1	54.1	45.9
OG0014676	170	2.9	1716	291720	9.34	916	53.4	589	34.3	56.1	43.9
OG0014682	166	5.1	1701	282366	15.281	698	41	467	27.5	56.4	43.6
OG0014684	172	1.7	5154	886488	6.994	1444	28	818	15.9	57.6	42.4
OG0014691	172	1.7	1749	300828	11.24	599	34.2	360	20.6	56.7	43.3
OG0014692	173	1.1	2468	426964	6.485	868	35.2	666	27	56	44
OG0014695	173	1.1	4737	819501	7.174	1274	26.9	779	16.4	57.9	42.1
OG0014704	174	0.6	3432	597168	5.678	1360	39.6	835	24.3	58	42
OG0014718	169	3.4	2466	416754	3.529	473	19.2	301	12.2	54.1	45.9
OG0014719	166	5.1	3737	620342	11.707	1217	32.6	748	20	55.7	44.3
OG0014723	168	4	2517	422856	9.05	508	20.2	334	13.3	56.3	43.7
OG0014730	173	1.1	3024	523152	4.245	1105	36.5	754	24.9	55.6	44.4
OG0014735	168	4	594	99792	1.925	185	31.1	95	16	58.9	41.1
OG0014738	170	2.9	1524	259080	10.079	435	28.5	323	21.2	54.1	45.9
OG0014740	169	3.4	1464	247416	8.417	500	34.2	331	22.6	58	42
OG0014745	167	4.6	2265	378255	4.199	500	22.1	283	12.5	60.9	39.1
OG0014753	169	3.4	5960	1007240	9.943	1497	25.1	869	14.6	58.1	41.9
OG0014761	170	2.9	1440	244800	13.112	497	34.5	303	21	54.2	45.8
OG0014765	172	1.7	480	82560	1.944	162	33.8	126	26.3	60	40
OG0014770	167	4.6	3193	533231	8.212	1083	33.9	624	19.5	57.8	42.2
OG0014774	169	3.4	2671	451399	11.638	784	29.4	462	17.3	58.5	41.5
OG0014779	172	1.7	2125	365500	3	872	41	545	25.6	57.1	42.9
OG0014781	171	2.3	1040	177840	1.279	485	46.6	359	34.5	56.6	43.4
OG0014789	168	4	2024	340032	14.271	834	41.2	519	25.6	59.4	40.6
OG0014795	168	4	1344	225792	6.257	419	31.2	308	22.9	53.9	46.1
OG0014798	171	2.3	1218	208278	10.329	363	29.8	218	17.9	55.3	44.7
OG0014801	168	4	2964	497952	6.186	846	28.5	622	21	57.4	42.6
OG0014806	169	3.4	2228	376532	13.552	756	33.9	580	26	56.3	43.7
OG0014817	167	4.6	2292	382764	7.588	577	25.2	326	14.2	57.6	42.4
OG0014818	167	4.6	3587	599029	9.325	1113	31	724	20.2	56.4	43.6
OG0014828	168	4	2273	381864	15.658	778	34.2	436	19.2	58.3	41.7
OG0014830	169	3.4	1149	194181	2.464	406	35.3	275	23.9	60.6	39.4
OG0014832	167	4.6	1854	309618	6.897	510	27.5	314	16.9	58.4	41.6
OG0014833	171	2.3	1101	188271	9.301	273	24.8	167	15.2	57.6	42.4
OG0014836	168	4	1743	292824	1.723	753	43.2	474	27.2	57.8	42.2
OG0014844	168	4	1539	258552	18.343	386	25.1	275	17.9	56.3	43.7
OG0014849	172	1.7	4537	780364	13.931	1099	24.2	647	14.3	58.6	41.4
OG0014852	166	5.1	2626	435916	6.44	622	23.7	367	14	56.9	43.1
OG0014855	166	5.1	1170	194220	13.07	462	39.5	284	24.3	50.4	49.6
OG0014856	171	2.3	2073	354483	5.011	839	40.5	589	28.4	55.9	44.1
OG0014859	170	2.9	3723	632910	10.487	1647	44.2	1041	28	57.9	42.1
OG0014861	174	0.6	2848	495552	18.484	1092	38.3	724	25.4	57.1	42.9
OG0014862	171	2.3	5688	972648	5.923	1668	29.3	1019	17.9	57.8	42.2
OG0014863	171	2.3	1413	241623	2.63	510	36.1	394	27.9	55.2	44.8
OG0014866	169	3.4	3459	584571	5.685	1403	40.6	1017	29.4	54.8	45.2
OG0014877	170	2.9	2089	355130	17.736	551	26.4	348	16.7	56.4	43.6
OG0014879	170	2.9	4047	687990	16.16	1047	25.9	507	12.5	56.9	43.1
OG0014882	169	3.4	3939	665691	5.421	1399	35.5	1013	25.7	52.4	47.6
OG0014884	169	3.4	2790	471510	0.889	888	31.8	537	19.2	57.1	42.9
OG0014885	173	1.1	471	81483	0.884	236	50.1	203	43.1	51.8	48.2
OG0014894	171	2.3	3066	524286	7.768	1019	33.2	686	22.4	56.2	43.8
OG0014900	167	4.6	2889	482463	11.503	978	33.9	641	22.2	55.6	44.4
OG0014901	170	2.9	2085	354450	6.937	729	35	519	24.9	55.3	44.7
OG0014910	167	4.6	1389	231963	13.42	545	39.2	410	29.5	56.5	43.5
OG0014914	167	4.6	2642	441214	3.48	831	31.5	499	18.9	60.3	39.7
OG0014919	169	3.4	3132	529308	12.241	870	27.8	550	17.6	58.3	41.7
OG0014920	166	5.1	4203	697698	3.583	1416	33.7	881	21	57.2	42.8
OG0014922	166	5.1	1740	288840	7.491	596	34.3	381	21.9	56.5	43.5
OG0014929	167	4.6	2493	416331	3.572	564	22.6	364	14.6	60.6	39.4
OG0014935	166	5.1	1920	318720	6.594	506	26.4	312	16.3	56.7	43.3
OG0014941	172	1.7	2019	347268	21.039	744	36.8	576	28.5	57.5	42.5
OG0014942	171	2.3	2070	353970	10.7	660	31.9	430	20.8	53.8	46.2
OG0014943	172	1.7	1743	299796	12.128	444	25.5	223	12.8	55.2	44.8
OG0014944	171	2.3	3942	674082	15.698	1270	32.2	621	15.8	55.3	44.7
OG0014947	170	2.9	2550	433500	13.391	602	23.6	350	13.7	54.8	45.2
OG0014951	167	4.6	2121	354207	3.995	620	29.2	363	17.1	55.2	44.8
OG0014952	170	2.9	2148	365160	3.148	1001	46.6	608	28.3	53.5	46.5
OG0014957	168	4	1726	289968	17.035	389	22.5	253	14.7	57.3	42.7
OG0014968	168	4	3063	514584	8.767	725	23.7	477	15.6	55.8	44.2
OG0014969	175	0	1336	233800	21.711	466	34.9	308	23.1	53.5	46.5
OG0014984	171	2.3	1995	341145	19.637	474	23.8	310	15.5	57.9	42.1
OG0014986	170	2.9	3906	664020	1.543	1539	39.4	1097	28.1	56.2	43.8
OG0014988	166	5.1	1770	293820	1.422	428	24.2	247	14	56.3	43.7
OG0014991	169	3.4	1257	212433	3.718	371	29.5	240	19.1	56.7	43.3
OG0014992	168	4	1947	327096	6.063	356	18.3	247	12.7	56.2	43.8
OG0014994	166	5.1	4194	696204	6.311	1122	26.8	664	15.8	57.9	42.1
OG0014999	170	2.9	3501	595170	3.482	1449	41.4	987	28.2	56.3	43.7
OG0015000	166	5.1	3300	547800	7.192	936	28.4	606	18.4	58.6	41.4
OG0015003	166	5.1	1365	226590	4.564	598	43.8	332	24.3	52.2	47.8
OG0015005	169	3.4	3516	594204	6.842	573	16.3	352	10	55.3	44.7
OG0015006	171	2.3	2631	449901	6.765	792	30.1	482	18.3	58.1	41.9
OG0015014	174	0.6	5400	939600	11.429	1458	27	977	18.1	54.8	45.2
OG0015015	172	1.7	4795	824740	8.413	1369	28.6	803	16.7	57.7	42.3
OG0015017	169	3.4	1797	303693	4.843	384	21.4	239	13.3	55.6	44.4
OG0015019	170	2.9	2133	362610	2.175	504	23.6	307	14.4	57.9	42.1
OG0015029	167	4.6	2514	419838	18.811	668	26.6	426	16.9	58.5	41.5
OG0015030	167	4.6	951	158817	9.048	267	28.1	121	12.7	56.2	43.8
OG0015035	166	5.1	3120	517920	14.147	612	19.6	329	10.5	55.5	44.5
OG0015037	168	4	3534	593712	4.975	735	20.8	426	12.1	57.5	42.5
OG0015043	171	2.3	1974	337554	1.906	603	30.5	371	18.8	56.6	43.4
OG0015044	166	5.1	1926	319716	9.206	530	27.5	399	20.7	54.7	45.3
OG0015061	172	1.7	1374	236328	9.889	602	43.8	424	30.9	54.9	45.1
OG0015068	170	2.9	2717	461890	15.599	1193	43.9	720	26.5	56.8	43.2
OG0015083	167	4.6	1788	298596	16.353	509	28.5	323	18.1	56.8	43.2
OG0015084	170	2.9	3162	537540	10.652	782	24.7	400	12.7	57.4	42.6
OG0015091	169	3.4	2202	372138	14.255	487	22.1	290	13.2	57.4	42.6
OG0015096	167	4.6	1356	226452	2.191	512	37.8	378	27.9	52.2	47.8
OG0015097	166	5.1	1321	219286	9.728	821	62.1	609	46.1	55.1	44.9
OG0015100	171	2.3	1050	179550	12.639	366	34.9	208	19.8	59.2	40.8
OG0015104	173	1.1	3250	562250	8.728	1485	45.7	972	29.9	59.5	40.5
OG0015108	169	3.4	2730	461370	7.53	749	27.4	410	15	56.9	43.1
OG0015113	169	3.4	2130	359970	8.199	1078	50.6	615	28.9	54.1	45.9
OG0015119	167	4.6	2661	444387	5.56	1338	50.3	916	34.4	56.9	43.1
OG0015121	166	5.1	2289	379974	0.355	426	18.6	237	10.4	58	42
OG0015129	166	5.1	5409	897894	3.588	2023	37.4	1324	24.5	58.7	41.3
OG0015130	168	4	2538	426384	6.542	718	28.3	471	18.6	57.1	42.9
OG0015131	166	5.1	2796	464136	9.21	1273	45.5	912	32.6	58.9	41.1
OG0015135	170	2.9	966	164220	1.602	331	34.3	224	23.2	55.3	44.7
OG0015136	171	2.3	1791	306261	9.088	734	41	509	28.4	56.5	43.5
OG0015137	167	4.6	725	121075	15.037	286	39.4	204	28.1	57.3	42.7
OG0015141	170	2.9	4227	718590	7.098	1678	39.7	1141	27	56.3	43.7
OG0015142	169	3.4	1998	337662	6.965	667	33.4	465	23.3	54.6	45.4
OG0015145	169	3.4	2607	440583	16.042	521	20	287	11	59	41
OG0015148	168	4	1503	252504	11.136	593	39.5	446	29.7	56.7	43.3
OG0015153	168	4	1470	246960	8.192	304	20.7	203	13.8	54.8	45.2
OG0015154	170	2.9	2872	488240	6.79	914	31.8	561	19.5	54.9	45.1
OG0015160	166	5.1	1394	231404	10.944	507	36.4	354	25.4	55	45
OG0015164	170	2.9	1686	286620	1.269	510	30.2	326	19.3	59.9	40.1
OG0015165	172	1.7	1842	316824	0.409	607	33	432	23.5	60.2	39.8
OG0015166	169	3.4	3845	649805	16.384	1658	43.1	985	25.6	55.4	44.6
OG0015170	166	5.1	1950	323700	3.926	569	29.2	355	18.2	56.3	43.7
OG0015173	167	4.6	2376	396792	8.356	557	23.4	384	16.2	55.1	44.9
OG0015175	170	2.9	1767	300390	12.848	405	22.9	214	12.1	55.7	44.3
OG0015176	167	4.6	2670	445890	22.284	702	26.3	490	18.4	55.3	44.7
OG0015194	173	1.1	1626	281298	1.977	589	36.2	406	25	59.8	40.2
OG0015196	166	5.1	2172	360552	13.456	493	22.7	265	12.2	54.6	45.4
OG0015201	168	4	2502	420336	13.192	683	27.3	397	15.9	54.7	45.3
OG0015205	166	5.1	2046	339636	5.582	516	25.2	324	15.8	53.6	46.4
OG0015219	167	4.6	2085	348195	5.541	817	39.2	576	27.6	57	43
OG0015223	171	2.3	3558	608418	14.739	1137	32	775	21.8	56.3	43.7
OG0015230	169	3.4	1269	214461	5.474	433	34.1	296	23.3	57.4	42.6
OG0015240	175	0	3320	581000	13.566	1027	30.9	619	18.6	58.3	41.7
OG0015241	169	3.4	2323	392587	17.281	699	30.1	488	21	56.1	43.9
OG0015242	167	4.6	4162	695054	13.643	992	23.8	585	14.1	59.3	40.7
OG0015243	168	4	2100	352800	5.122	674	32.1	445	21.2	59.5	40.5
OG0015244	172	1.7	3051	524772	4.635	1085	35.6	808	26.5	57.9	42.1
OG0015245	167	4.6	2505	418335	1.188	661	26.4	349	13.9	59.3	40.7
OG0015246	173	1.1	3614	625222	18.584	1267	35.1	657	18.2	56.8	43.2
OG0015250	172	1.7	2043	351396	4.934	914	44.7	666	32.6	58.9	41.1
OG0015251	172	1.7	2872	493984	13.819	702	24.4	425	14.8	57.7	42.3
OG0015264	169	3.4	1992	336648	6.863	474	23.8	289	14.5	55.7	44.3
OG0015265	170	2.9	3492	593640	11.054	1619	46.4	764	21.9	59.4	40.6
OG0015266	172	1.7	3011	517892	16.481	852	28.3	463	15.4	56	44
OG0015269	168	4	2626	441168	14.951	821	31.3	484	18.4	53.2	46.8
OG0015270	168	4	2175	365400	6.501	615	28.3	403	18.5	56.3	43.7
OG0015272	168	4	2640	443520	13.584	717	27.2	423	16	58.3	41.7
OG0015273	169	3.4	4866	822354	15.55	1452	29.8	861	17.7	58.7	41.3
OG0015274	172	1.7	3431	590132	8.481	781	22.8	483	14.1	50.8	49.2
OG0015275	171	2.3	2958	505818	13.969	733	24.8	387	13.1	57.2	42.8
OG0015278	169	3.4	5044	852436	8.498	998	19.8	670	13.3	56.8	43.2
OG0015282	168	4	2964	497952	17.967	894	30.2	482	16.3	53.7	46.3
OG0015283	170	2.9	975	165750	4.803	214	21.9	165	16.9	59.1	40.9
OG0015284	166	5.1	1008	167328	10.723	267	26.5	141	14	55.9	44.1
OG0015285	167	4.6	1872	312624	6.939	321	17.1	194	10.4	57.9	42.1
OG0015286	174	0.6	2559	445266	8.259	824	32.2	504	19.7	57.7	42.3
OG0015289	171	2.3	2844	486324	11.611	1159	40.8	780	27.4	57.8	42.2
OG0015294	170	2.9	1473	250410	7.021	684	46.4	441	29.9	52.2	47.8
OG0015302	168	4	1335	224280	5.987	597	44.7	425	31.8	53.3	46.7
OG0015303	171	2.3	2025	346275	6.801	905	44.7	673	33.2	55.8	44.2
OG0015304	166	5.1	942	156372	2.593	403	42.8	234	24.8	59	41
OG0015306	171	2.3	2169	370899	5.626	486	22.4	310	14.3	57.5	42.5
OG0015309	170	2.9	1645	279650	4.304	569	34.6	397	24.1	58.2	41.8
OG0015310	168	4	2716	456288	16.186	550	20.3	337	12.4	58.2	41.8
OG0015313	169	3.4	3855	651495	13.863	737	19.1	457	11.9	54.3	45.7
OG0015315	169	3.4	1968	332592	10.909	744	37.8	354	18	58.9	41.1
OG0015321	168	4	2163	363384	23.123	946	43.7	705	32.6	54.9	45.1
OG0015322	170	2.9	2225	378250	11.134	655	29.4	333	15	55.7	44.3
OG0015323	170	2.9	3525	599250	13.291	1013	28.7	619	17.6	57.7	42.3
OG0015326	171	2.3	2438	416898	5.277	873	35.8	523	21.5	59.6	40.4
OG0015327	166	5.1	2124	352584	8.338	558	26.3	350	16.5	54.8	45.2
OG0015328	173	1.1	4237	733001	7.609	1494	35.3	1089	25.7	59.4	40.6
OG0015331	166	5.1	4569	758454	10.73	1767	38.7	1154	25.3	56.5	43.5
OG0015333	171	2.3	2592	443232	3.349	749	28.9	480	18.5	56.3	43.7
OG0015334	171	2.3	4830	825930	9.439	2595	53.7	1859	38.5	58	42
OG0015340	169	3.4	1654	279526	4.594	744	45	473	28.6	57.9	42.1
OG0015345	169	3.4	3369	569361	6.116	1385	41.1	941	27.9	55.6	44.4
OG0015361	166	5.1	1305	216630	11.562	337	25.8	243	18.6	58.3	41.7
OG0015370	170	2.9	3341	567970	11.131	728	21.8	409	12.2	58.1	41.9
OG0015375	167	4.6	2249	375583	15.145	694	30.9	382	17	57.2	42.8
OG0015377	166	5.1	1134	188244	5.942	435	38.4	226	19.9	57.4	42.6
OG0015378	167	4.6	1869	312123	0.481	400	21.4	226	12.1	58.1	41.9
OG0015385	170	2.9	2191	372470	3.925	824	37.6	584	26.7	57.6	42.4
OG0015394	167	4.6	1470	245490	11.477	341	23.2	210	14.3	51	49
OG0015397	172	1.7	4977	856044	7.058	1594	32	992	19.9	56.6	43.4
OG0015399	167	4.6	2289	382263	13.975	532	23.2	326	14.2	56.5	43.5
OG0015400	167	4.6	3114	520038	11.101	741	23.8	474	15.2	59	41
OG0015406	170	2.9	3195	543150	13.399	1020	31.9	586	18.3	59	41
OG0015418	172	1.7	5069	871868	10.605	2252	44.4	1533	30.2	56.6	43.4
OG0015420	170	2.9	1854	315180	7.714	672	36.2	418	22.5	58.4	41.6
OG0015422	168	4	2958	496944	8.515	762	25.8	473	16	57.6	42.4
OG0015425	171	2.3	3915	669465	15.407	1243	31.7	725	18.5	55.9	44.1
OG0015436	173	1.1	2520	435960	1.772	804	31.9	561	22.3	57	43
OG0015444	167	4.6	1128	188376	0.108	416	36.9	282	25	56.9	43.1
OG0015446	171	2.3	2196	375516	3.632	811	36.9	588	26.8	56.7	43.3
OG0015449	173	1.1	4360	754280	5.69	1976	45.3	1445	33.1	55.1	44.9
OG0015452	171	2.3	2795	477945	14.065	736	26.3	481	17.2	56.1	43.9
OG0015454	169	3.4	2031	343239	3.507	757	37.3	457	22.5	55.9	44.1
OG0015460	166	5.1	795	131970	3.686	378	47.5	276	34.7	52.8	47.2
OG0015474	169	3.4	1218	205842	20.787	588	48.3	411	33.7	54	46
OG0015488	166	5.1	2979	494514	10.819	655	22	397	13.3	59.2	40.8
OG0015493	173	1.1	1890	326970	5.543	719	38	509	26.9	55.1	44.9
OG0015498	168	4	2889	485352	16.414	707	24.5	383	13.3	56.8	43.2
OG0015500	173	1.1	4062	702726	8.996	1607	39.6	1083	26.7	57.3	42.7
OG0015502	166	5.1	1044	173304	1.857	457	43.8	309	29.6	55.2	44.8
OG0015511	170	2.9	1548	263160	18.795	566	36.6	367	23.7	58.1	41.9
OG0015513	170	2.9	5340	907800	2.597	1499	28.1	1055	19.8	56.2	43.8
OG0015515	171	2.3	2948	504108	9.641	1407	47.7	804	27.3	56.9	43.1
OG0015518	174	0.6	3048	530352	7.023	1181	38.7	782	25.7	58.6	41.4
OG0015533	166	5.1	2115	351090	1.5	574	27.1	382	18.1	54.3	45.7
OG0015549	171	2.3	2766	472986	6.243	477	17.2	306	11.1	54.8	45.2
OG0015554	174	0.6	1872	325728	11.079	589	31.5	366	19.6	57.3	42.7
OG0015564	170	2.9	1347	228990	4.03	409	30.4	292	21.7	53.1	46.9
OG0015566	167	4.6	2109	352203	9.464	416	19.7	240	11.4	57.1	42.9
OG0015570	174	0.6	4863	846162	16.755	1639	33.7	1014	20.9	57.6	42.4
OG0015576	174	0.6	5731	997194	15.158	1604	28	1034	18	59.7	40.3
OG0015582	169	3.4	1779	300651	20.943	390	21.9	222	12.5	58.5	41.5
OG0015585	166	5.1	1875	311250	10.351	362	19.3	199	10.6	57.9	42.1
OG0015597	171	2.3	1998	341658	13.607	806	40.3	586	29.3	57.1	42.9
OG0015601	173	1.1	3831	662763	14.621	686	17.9	376	9.8	57.1	42.9
OG0015602	171	2.3	2049	350379	6.809	1089	53.1	887	43.3	53.1	46.9
OG0015604	171	2.3	1312	224352	8.029	581	44.3	361	27.5	55.1	44.9
OG0015609	170	2.9	745	126650	5.301	299	40.1	218	29.3	53.2	46.8
OG0015610	166	5.1	1356	225096	4.403	447	33	317	23.4	54.4	45.6
OG0015611	170	2.9	3552	603840	4.305	1435	40.4	923	26	58.2	41.8
OG0015612	170	2.9	2930	498100	12.518	800	27.3	452	15.4	55.4	44.6
OG0015618	170	2.9	3942	670140	14.714	966	24.5	615	15.6	57.4	42.6
OG0015620	169	3.4	1836	310284	13.965	771	42	522	28.4	57	43
OG0015623	167	4.6	1431	238977	7.511	443	31	278	19.4	56.8	43.2
OG0015624	171	2.3	663	113373	6.258	392	59.1	307	46.3	55.7	44.3
OG0015627	173	1.1	5697	985581	8.528	1409	24.7	823	14.4	56.6	43.4
OG0015631	167	4.6	1743	291081	14.46	680	39	453	26	55.3	44.7
OG0015637	168	4	2901	487368	7.389	804	27.7	466	16.1	52.5	47.5
OG0015639	170	2.9	3201	544170	6.677	1766	55.2	1328	41.5	59.4	40.6
OG0015641	169	3.4	1209	204321	1.623	355	29.4	251	20.8	60.3	39.7
OG0015643	168	4	1407	236376	14.604	476	33.8	356	25.3	58.4	41.6
OG0015650	166	5.1	3807	631962	11.769	976	25.6	643	16.9	55.5	44.5
OG0015651	169	3.4	2028	342732	6.99	706	34.8	510	25.1	58.5	41.5
OG0015652	170	2.9	1884	320280	5.153	829	44	597	31.7	55.1	44.9
OG0015657	174	0.6	1866	324684	13.32	609	32.6	364	19.5	52.6	47.4
OG0015658	166	5.1	1370	227420	11.617	391	28.5	206	15	44.2	55.8
OG0015661	172	1.7	1961	337292	5.353	1056	53.9	617	31.5	56.7	43.3
OG0015662	171	2.3	3015	515565	12.929	911	30.2	579	19.2	58.4	41.6
OG0015663	166	5.1	3549	589134	6.2	1157	32.6	665	18.7	59.6	40.4
OG0015667	168	4	2184	366912	6.955	1181	54.1	804	36.8	55.7	44.3
OG0015673	167	4.6	1734	289578	1.636	452	26.1	268	15.5	54.9	45.1
OG0015689	167	4.6	1542	257514	1.434	588	38.1	427	27.7	53.8	46.2
OG0015690	167	4.6	1035	172845	11.327	390	37.7	285	27.5	51.7	48.3
OG0015697	170	2.9	2322	394740	7.77	662	28.5	451	19.4	58.1	41.9
OG0015700	174	0.6	1341	233334	1.233	528	39.4	346	25.8	59	41
OG0015701	169	3.4	2630	444470	6.608	866	32.9	646	24.6	56.6	43.4
OG0015712	170	2.9	3120	530400	12.347	911	29.2	608	19.5	57.8	42.2
OG0015714	173	1.1	2739	473847	4.305	1277	46.6	742	27.1	56.2	43.8
OG0015716	167	4.6	1065	177855	7.344	447	42	354	33.2	53.4	46.6
OG0015720	174	0.6	1659	288666	1.33	530	31.9	347	20.9	59.2	40.8
OG0015728	170	2.9	1773	301410	6.483	483	27.2	374	21.1	56.2	43.8
OG0015729	172	1.7	2354	404888	7.501	1044	44.4	635	27	57.6	42.4
OG0015730	169	3.4	1290	218010	8.93	400	31	270	20.9	55	45
OG0015732	170	2.9	1611	273870	3.043	652	40.5	429	26.6	56.7	43.3
OG0015733	170	2.9	1960	333200	4.083	738	37.7	467	23.8	56.8	43.2
OG0015735	174	0.6	2277	396198	5.82	826	36.3	595	26.1	56.5	43.5
OG0015736	168	4	1695	284760	8.798	678	40	423	25	55.6	44.4
OG0015739	166	5.1	1431	237546	0.88	458	32	309	21.6	55.4	44.6
OG0015740	169	3.4	1605	271245	13.969	798	49.7	583	36.3	55.6	44.4
OG0015743	168	4	975	163800	7.87	370	37.9	290	29.7	54.3	45.7
OG0015745	169	3.4	1791	302679	16.859	442	24.7	253	14.1	58.8	41.2
OG0015746	167	4.6	2928	488976	1.404	712	24.3	420	14.3	57.4	42.6
OG0015748	169	3.4	4632	782808	5.383	1915	41.3	1341	29	54.9	45.1
OG0015752	166	5.1	1320	219120	8.364	368	27.9	273	20.7	54.8	45.2
OG0015756	173	1.1	3026	523498	8.587	1217	40.2	833	27.5	56.8	43.2
OG0015760	166	5.1	1047	173802	2.917	456	43.6	278	26.6	58.2	41.8
OG0015763	171	2.3	2448	418608	2.08	734	30	423	17.3	60.6	39.4
OG0015769	167	4.6	1188	198396	1.244	439	37	326	27.4	51.7	48.3
OG0015770	168	4	1151	193368	6.335	393	34.1	248	21.5	58.4	41.6
OG0015771	172	1.7	1703	292916	4.928	320	18.8	169	9.9	55.1	44.9
OG0015775	167	4.6	1824	304608	5.894	643	35.3	450	24.7	55.3	44.7
OG0015782	171	2.3	2279	389709	16.893	931	40.9	680	29.8	56.1	43.9
OG0015788	170	2.9	5726	973420	6.44	1697	29.6	960	16.8	58.4	41.6
OG0015789	173	1.1	3789	655497	5.608	1881	49.6	1470	38.8	56.6	43.4
OG0015791	166	5.1	1719	285354	10.082	248	14.4	136	7.9	56.1	43.9
OG0015798	172	1.7	3213	552636	6.85	1461	45.5	988	30.8	57.8	42.2
OG0015803	167	4.6	2004	334668	14.964	513	25.6	311	15.5	57.3	42.7
OG0015805	166	5.1	2977	494182	10.248	595	20	351	11.8	58.7	41.3
OG0015808	167	4.6	1905	318135	6.02	524	27.5	356	18.7	54.6	45.4
OG0015820	168	4	2493	418824	12.685	482	19.3	319	12.8	57.1	42.9
OG0015824	171	2.3	3513	600723	10.554	1333	37.9	980	27.9	58.8	41.2
OG0015828	172	1.7	1305	224460	15.743	541	41.5	407	31.2	57.8	42.2
OG0015830	173	1.1	1701	294273	4.836	835	49.1	647	38	58.1	41.9
OG0015840	171	2.3	1251	213921	3.261	459	36.7	300	24	55.7	44.3
OG0015846	166	5.1	2550	423300	7.877	565	22.2	324	12.7	56.2	43.8
OG0015849	167	4.6	4017	670839	9.159	976	24.3	508	12.6	55.9	44.1
OG0015850	168	4	1419	238392	11.158	497	35	391	27.6	52.5	47.5
OG0015856	168	4	1674	281232	2.566	577	34.5	371	22.2	58.8	41.2
OG0015860	167	4.6	1946	324982	12.998	563	28.9	274	14.1	58.1	41.9
OG0015861	168	4	1878	315504	2.975	675	35.9	513	27.3	55	45
OG0015867	166	5.1	1071	177786	12.951	337	31.5	251	23.4	56.3	43.7
OG0015869	169	3.4	1831	309439	12.155	354	19.3	195	10.6	54.6	45.4
OG0015872	173	1.1	3577	618821	9.954	1506	42.1	1030	28.8	55.9	44.1
OG0015875	170	2.9	1803	306510	8.249	735	40.8	554	30.7	48.5	51.5
OG0015883	171	2.3	2178	372438	6.873	751	34.5	536	24.6	57.9	42.1
OG0015891	172	1.7	3082	530104	10.797	1655	53.7	1083	35.1	58.8	41.2
OG0015893	170	2.9	1350	229500	11.785	444	32.9	280	20.7	55.9	44.1
OG0015895	169	3.4	2099	354731	5.891	881	42	584	27.8	56.1	43.9
OG0015903	167	4.6	3282	548094	15.657	780	23.8	470	14.3	58.1	41.9
OG0015905	171	2.3	1947	332937	3.518	916	47	633	32.5	53.3	46.7
OG0015911	167	4.6	1203	200901	2.461	490	40.7	369	30.7	54.8	45.2
OG0015921	168	4	3297	553896	7.52	946	28.7	541	16.4	55	45
OG0015926	168	4	4370	734160	9.188	1735	39.7	1160	26.5	58.8	41.2
OG0015931	171	2.3	5880	1005480	11.186	1508	25.6	918	15.6	58.7	41.3
OG0015932	172	1.7	2259	388548	7.734	857	37.9	558	24.7	57.3	42.7
OG0015933	173	1.1	2129	368317	8.57	724	34	484	22.7	56.5	43.5
OG0015940	170	2.9	4824	820080	16.333	1447	30	872	18.1	58.9	41.1
OG0015945	167	4.6	1717	286739	11.227	479	27.9	253	14.7	58.9	41.1
OG0015946	170	2.9	1881	319770	3.037	919	48.9	603	32.1	58.6	41.4
OG0015951	167	4.6	3363	561621	2.031	1002	29.8	581	17.3	58	42
OG0015954	168	4	3471	583128	9.694	977	28.1	564	16.2	57.6	42.4
OG0015955	171	2.3	2124	363204	12.376	1030	48.5	640	30.1	57.8	42.2
OG0015958	170	2.9	2912	495040	4.996	1106	38	743	25.5	55.9	44.1
OG0015959	173	1.1	2187	378351	1.542	809	37	515	23.5	58.3	41.7
OG0015975	175	0	3816	667800	8.82	1765	46.3	930	24.4	56.9	43.1
OG0015976	169	3.4	1728	292032	5.024	810	46.9	417	24.1	61.3	38.7
OG0015978	168	4	1275	214200	10.972	459	36	324	25.4	58.9	41.1
OG0015980	174	0.6	3979	692346	24.303	1395	35.1	804	20.2	57.1	42.9
OG0015983	173	1.1	3825	661725	14.7	782	20.4	421	11	58.7	41.3
OG0015994	175	0	1819	318325	8.434	675	37.1	473	26	57.6	42.4
OG0015995	167	4.6	3219	537573	5.312	731	22.7	443	13.8	60.5	39.5
OG0016003	166	5.1	1743	289338	2.4	625	35.9	489	28.1	56.3	43.7
OG0016005	169	3.4	1476	249444	2.729	547	37.1	405	27.4	56.7	43.3
OG0016010	171	2.3	999	170829	13.504	230	23	132	13.2	55.2	44.8
OG0016012	169	3.4	2087	352703	9.97	525	25.2	312	14.9	56.5	43.5
OG0016013	172	1.7	6333	1089276	13.094	1224	19.3	683	10.8	58	42
OG0016029	167	4.6	2103	351201	10.573	723	34.4	551	26.2	54.9	45.1
OG0016036	173	1.1	2601	449973	0.958	750	28.8	513	19.7	57.2	42.8
OG0016041	169	3.4	3384	571896	6.094	930	27.5	614	18.1	57.8	42.2
OG0016042	168	4	1791	300888	10.583	423	23.6	321	17.9	54.3	45.7
OG0016051	166	5.1	2003	332498	17.253	383	19.1	256	12.8	56.9	43.1
OG0016053	169	3.4	2621	442949	13.407	671	25.6	431	16.4	57	43
OG0016058	166	5.1	1269	210654	10.979	298	23.5	171	13.5	58.2	41.8
OG0016063	168	4	2214	371952	12.265	880	39.7	551	24.9	59.2	40.8
OG0016070	166	5.1	3498	580668	8.607	1059	30.3	548	15.7	56.6	43.4
OG0016086	170	2.9	2258	383860	5.486	895	39.6	626	27.7	54.5	45.5
OG0016088	170	2.9	1512	257040	9.522	672	44.4	437	28.9	56.7	43.3
OG0016093	167	4.6	1737	290079	16.992	619	35.6	337	19.4	60	40
OG0016101	173	1.1	5715	988695	17.512	1294	22.6	786	13.8	57.8	42.2
OG0016107	166	5.1	1485	246510	6.637	311	20.9	204	13.7	59.4	40.6
OG0016117	167	4.6	3027	505509	1.32	692	22.9	401	13.2	60.6	39.4
OG0016123	166	5.1	1332	221112	2.167	506	38	340	25.5	56.8	43.2
OG0016124	168	4	3102	521136	17.327	574	18.5	279	9	58.1	41.9
OG0016130	171	2.3	3066	524286	7.448	1334	43.5	937	30.6	57.5	42.5
OG0016133	166	5.1	4072	675952	17.935	2340	57.5	1580	38.8	54.1	45.9
OG0016136	172	1.7	4750	817000	14.249	1290	27.2	810	17.1	56.3	43.7
OG0016137	169	3.4	1797	303693	2.956	654	36.4	422	23.5	57.5	42.5
OG0016144	171	2.3	1338	228798	2.656	481	35.9	334	25	58.9	41.1
OG0016146	167	4.6	1356	226452	1.461	459	33.8	330	24.3	58.5	41.5
OG0016153	169	3.4	1499	253331	9.925	632	42.2	443	29.6	54.7	45.3
OG0016178	166	5.1	1518	251988	6.938	424	27.9	333	21.9	52.7	47.3
OG0016180	169	3.4	1713	289497	10.417	785	45.8	535	31.2	57.1	42.9
OG0016187	170	2.9	1089	185130	5.2	380	34.9	228	20.9	55.3	44.7
OG0016192	171	2.3	1992	340632	12.479	681	34.2	402	20.2	54.5	45.5
OG0016200	172	1.7	2545	437740	5.665	1016	39.9	714	28.1	53.8	46.2
OG0016203	170	2.9	1949	331330	10.401	1141	58.5	903	46.3	52.3	47.7
OG0016206	173	1.1	3144	543912	12.551	552	17.6	320	10.2	57.5	42.5
OG0016210	174	0.6	2499	434826	2.22	802	32.1	619	24.8	56.1	43.9
OG0016216	169	3.4	1746	295074	9.007	865	49.5	572	32.8	57	43
OG0016217	169	3.4	1909	322621	14.033	884	46.3	575	30.1	60.2	39.8
OG0016229	169	3.4	1929	326001	15.702	565	29.3	330	17.1	57.7	42.3
OG0016235	172	1.7	3253	559516	19.548	1367	42	818	25.1	57.5	42.5
OG0016237	168	4	1466	246288	15.364	340	23.2	229	15.6	55.5	44.5
OG0016248	167	4.6	4572	763524	5.768	1024	22.4	620	13.6	56.4	43.6
OG0016249	167	4.6	1134	189378	2.229	388	34.2	261	23	58.1	41.9
OG0016251	166	5.1	1405	233230	6.437	535	38.1	348	24.8	47.7	52.3
OG0016253	169	3.4	3811	644059	12.032	1051	27.6	630	16.5	57.8	42.2
OG0016255	169	3.4	1935	327015	4.929	614	31.7	404	20.9	56.3	43.7
OG0016258	169	3.4	2107	356083	14.747	512	24.3	271	12.9	58.5	41.5
OG0016260	169	3.4	2661	449709	12.817	717	26.9	485	18.2	58.4	41.6
OG0016262	166	5.1	1908	316728	2.342	380	19.9	189	9.9	54	46
OG0016266	166	5.1	2613	433758	9.866	668	25.6	400	15.3	56.9	43.1
OG0016274	173	1.1	1344	232512	9.584	440	32.7	281	20.9	55.3	44.7
OG0016302	171	2.3	2856	488376	1.726	827	29	508	17.8	58.7	41.3
OG0016307	167	4.6	2544	424848	5.165	613	24.1	400	15.7	56.2	43.8
OG0016308	169	3.4	2342	395798	13.593	538	23	328	14	58.3	41.7
OG0016310	170	2.9	3210	545700	9.737	942	29.3	605	18.8	56.5	43.5
OG0016316	169	3.4	2010	339690	7.863	884	44	613	30.5	57.2	42.8
OG0016320	172	1.7	945	162540	4.027	381	40.3	261	27.6	56.6	43.4
OG0016322	170	2.9	2967	504390	12.669	940	31.7	540	18.2	57.7	42.3
OG0016324	168	4	2679	450072	3.724	721	26.9	491	18.3	56.1	43.9
OG0016327	170	2.9	2793	474810	8.081	662	23.7	373	13.4	59.5	40.5
OG0016329	166	5.1	1271	210986	2.248	361	28.4	252	19.8	56.7	43.3
OG0016337	170	2.9	1707	290190	9.116	594	34.8	455	26.7	53.2	46.8
OG0016340	167	4.6	3267	545589	11.392	653	20	388	11.9	56.3	43.7
OG0016343	168	4	1185	199080	2.909	575	48.5	398	33.6	49.9	50.1
OG0016350	169	3.4	2022	341718	9.617	814	40.3	607	30	57.6	42.4
OG0016359	170	2.9	3225	548250	13.199	584	18.1	318	9.9	57.3	42.7
OG0016373	169	3.4	1505	254345	4.116	580	38.5	412	27.4	55.9	44.1
OG0016374	166	5.1	1713	284358	7.611	432	25.2	248	14.5	55.8	44.2
OG0016377	173	1.1	4753	822269	17.331	2013	42.4	967	20.3	58.4	41.6
OG0016378	171	2.3	4642	793782	8.859	1198	25.8	808	17.4	57.5	42.5
OG0016380	171	2.3	3690	630990	7.638	1198	32.5	726	19.7	57.3	42.7
OG0016392	167	4.6	2622	437874	11.338	503	19.2	322	12.3	57.6	42.4
OG0016397	173	1.1	3283	567959	12.313	874	26.6	507	15.4	56.6	43.4
OG0016408	168	4	3632	610176	10.083	1156	31.8	661	18.2	56.9	43.1
OG0016416	168	4	1566	263088	0.879	320	20.4	185	11.8	57.5	42.5
OG0016422	167	4.6	1500	250500	2.32	407	27.1	223	14.9	54.6	45.4
OG0016427	171	2.3	3712	634752	18.588	1181	31.8	673	18.1	56.4	43.6
OG0016432	167	4.6	1822	304274	17.33	407	22.3	272	14.9	58	42
OG0016433	169	3.4	2154	364026	14.854	640	29.7	399	18.5	57	43
OG0016436	166	5.1	2541	421806	8.652	575	22.6	328	12.9	57.7	42.3
OG0016442	170	2.9	3111	528870	17.497	683	22	376	12.1	58.5	41.5
OG0016444	169	3.4	2673	451737	11.116	798	29.9	488	18.3	56.6	43.4
OG0016451	167	4.6	3021	504507	3.154	1004	33.2	723	23.9	55.3	44.7
OG0016454	171	2.3	3936	673056	25.432	969	24.6	601	15.3	57	43
OG0016455	169	3.4	1827	308763	5.781	551	30.2	316	17.3	55.9	44.1
OG0016460	166	5.1	1359	225594	1.399	483	35.5	343	25.2	54.6	45.4
OG0016466	169	3.4	2577	435513	16.853	687	26.7	349	13.5	58.7	41.3
OG0016470	167	4.6	1968	328656	3.862	529	26.9	333	16.9	56.1	43.9
OG0016472	169	3.4	1877	317213	18.543	483	25.7	255	13.6	57.9	42.1
OG0016474	166	5.1	1267	210322	4.36	478	37.7	344	27.2	48.8	51.2
OG0016475	167	4.6	1242	207414	17.567	495	39.9	265	21.3	57.3	42.7
OG0016481	166	5.1	1539	255474	17.335	669	43.5	494	32.1	52.5	47.5
OG0016492	175	0	2685	469875	12.805	654	24.4	436	16.2	55.5	44.5
OG0016497	168	4	4398	738864	10.63	1228	27.9	797	18.1	57.5	42.5
OG0016502	168	4	1736	291648	5.282	701	40.4	321	18.5	57.6	42.4
OG0016511	171	2.3	3013	515223	11.862	611	20.3	358	11.9	58.1	41.9
OG0016516	168	4	2793	469224	6.73	617	22.1	375	13.4	54	46
OG0016517	166	5.1	3621	601086	13.319	739	20.4	413	11.4	58.4	41.6
OG0016522	167	4.6	3144	525048	8.721	822	26.1	504	16	54.7	45.3
OG0016527	166	5.1	3309	549294	8.096	791	23.9	475	14.4	54.4	45.6
OG0016528	166	5.1	2820	468120	8.171	818	29	472	16.7	52	48
OG0016536	166	5.1	4088	678608	16.508	1352	33.1	844	20.6	56.9	43.1
OG0016537	169	3.4	2015	340535	13.391	394	19.6	263	13.1	54.7	45.3
OG0016541	166	5.1	615	102090	6.988	153	24.9	98	15.9	54.2	45.8
OG0016549	166	5.1	1986	329676	9.139	468	23.6	302	15.2	58.9	41.1
OG0016550	167	4.6	6322	1055774	6.711	1817	28.7	1074	17	56	44
OG0016551	171	2.3	1305	223155	4.423	332	25.4	222	17	58	42
OG0016591	173	1.1	1269	219537	8.529	590	46.5	402	31.7	60	40
OG0016616	169	3.4	3723	629187	9.578	915	24.6	629	16.9	54.6	45.4
OG0016621	166	5.1	2229	370014	8.218	738	33.1	428	19.2	57.2	42.8
OG0016622	171	2.3	1470	251370	10.637	451	30.7	327	22.2	55.2	44.8
OG0016628	170	2.9	1908	324360	5.283	830	43.5	614	32.2	53.4	46.6
OG0016634	166	5.1	1605	266430	1.037	514	32	301	18.8	59	41
OG0016642	166	5.1	1368	227088	0.42	346	25.3	214	15.6	55.9	44.1
OG0016647	166	5.1	1764	292824	3.351	765	43.4	542	30.7	57.6	42.4
OG0016651	167	4.6	1731	289077	6.227	578	33.4	377	21.8	57.2	42.8
OG0016676	170	2.9	1359	231030	5.385	680	50	538	39.6	56.4	43.6
OG0016684	168	4	2268	381024	16.342	886	39.1	560	24.7	55	45
OG0016687	169	3.4	2085	352365	2.146	550	26.4	345	16.5	60	40
OG0016688	171	2.3	1347	230337	14.516	328	24.4	196	14.6	53.3	46.7
OG0016689	169	3.4	2361	399009	13.098	842	35.7	645	27.3	54.4	45.6
OG0016701	172	1.7	1767	303924	0.446	505	28.6	399	22.6	56	44
OG0016703	168	4	1922	322896	13.194	790	41.1	457	23.8	57	43
OG0016706	170	2.9	2490	423300	16.584	516	20.7	299	12	57.6	42.4
OG0016712	167	4.6	3383	564961	10.429	700	20.7	449	13.3	58.8	41.2
OG0016722	167	4.6	1458	243486	8.877	258	17.7	171	11.7	56.3	43.7
OG0016727	167	4.6	1422	237474	9.449	554	39	336	23.6	53.6	46.4
OG0016728	168	4	1575	264600	7.952	516	32.8	369	23.4	53.8	46.2
OG0016733	169	3.4	3243	548067	9.051	1130	34.8	708	21.8	58.7	41.3
OG0016736	169	3.4	2914	492466	9.903	759	26	517	17.7	58.2	41.8
OG0016737	166	5.1	2031	337146	16.559	792	39	514	25.3	57.6	42.4
OG0016741	171	2.3	2466	421686	5.842	1139	46.2	760	30.8	57.1	42.9
OG0016750	171	2.3	3806	650826	14.59	1136	29.8	578	15.2	59.3	40.7
OG0016751	171	2.3	2331	398601	13.557	649	27.8	406	17.4	55.9	44.1
OG0016756	166	5.1	2505	415830	10.4	1212	48.4	778	31.1	59.2	40.8
OG0016759	167	4.6	1656	276552	14.73	463	28	265	16	57	43
OG0016761	169	3.4	1017	171873	9.708	306	30.1	193	19	58.5	41.5
OG0016763	168	4	2898	486864	13.24	1425	49.2	1008	34.8	59.6	40.4
OG0016765	171	2.3	6174	1055754	16.461	1758	28.5	864	14	59.3	40.7
OG0016769	167	4.6	585	97695	6.621	111	19	68	11.6	57.4	42.6
OG0016772	166	5.1	1344	223104	1.969	404	30.1	322	24	54.2	45.8
OG0016775	170	2.9	1621	275570	29.169	791	48.8	498	30.7	56.7	43.3
OG0016783	166	5.1	1074	178284	7.241	512	47.7	321	29.9	55.2	44.8
OG0016784	173	1.1	2328	402744	4.591	924	39.7	577	24.8	55.4	44.6
OG0016785	167	4.6	3534	590178	11.477	943	26.7	578	16.4	57.8	42.2
OG0016790	166	5.1	1599	265434	3.334	728	45.5	466	29.1	57.6	42.4
OG0016794	171	2.3	1778	304038	3.719	743	41.8	571	32.1	61.1	38.9
OG0016802	169	3.4	4383	740727	13.054	1363	31.1	774	17.7	58.6	41.4
OG0016808	169	3.4	2206	372814	4.272	781	35.4	578	26.2	54.7	45.3
OG0016810	167	4.6	2061	344187	14.129	457	22.2	270	13.1	57.2	42.8
OG0016812	168	4	1812	304416	17.989	537	29.6	330	18.2	56.7	43.3
OG0016816	166	5.1	1752	290832	4.949	461	26.3	295	16.8	58.6	41.4
OG0016817	166	5.1	1485	246510	11.002	505	34	390	26.3	57	43
OG0016818	173	1.1	1137	196701	15.445	503	44.2	385	33.9	55.7	44.3
OG0016820	169	3.4	1530	258570	9.144	831	54.3	555	36.3	59.4	40.6
OG0016825	166	5.1	1371	227586	11.685	373	27.2	270	19.7	58.7	41.3
OG0016840	172	1.7	1607	276404	19.291	360	22.4	209	13	56.5	43.5
OG0016845	167	4.6	1197	199899	3.614	650	54.3	490	40.9	58.6	41.4
OG0016847	172	1.7	1440	247680	0.815	574	39.9	344	23.9	56.2	43.8
OG0016849	170	2.9	5802	986340	12.012	1865	32.1	1201	20.7	56.4	43.6
OG0016858	166	5.1	1461	242526	2.428	345	23.6	178	12.2	62.2	37.8
OG0016877	174	0.6	906	157644	16.126	363	40.1	197	21.7	56.8	43.2
OG0016883	167	4.6	2574	429858	17.309	1133	44	680	26.4	55	45
OG0016888	172	1.7	2727	469044	5.839	758	27.8	405	14.9	58.1	41.9
OG0016889	172	1.7	1989	342108	6.377	769	38.7	515	25.9	60	40
OG0016902	169	3.4	3089	522041	13.437	737	23.9	416	13.5	58.1	41.9
OG0016906	166	5.1	1674	277884	2.565	455	27.2	257	15.4	57.2	42.8
OG0016912	166	5.1	2091	347106	1.873	734	35.1	422	20.2	57.8	42.2
OG0016918	169	3.4	2141	361829	11.184	573	26.8	356	16.6	58.5	41.5
OG0016919	166	5.1	1596	264936	16.618	328	20.6	179	11.2	59.8	40.2
OG0016937	166	5.1	2268	376488	14.232	584	25.7	343	15.1	56.6	43.4
OG0016939	169	3.4	1284	216996	3.207	533	41.5	418	32.6	54.1	45.9
OG0016941	171	2.3	3768	644328	15.054	823	21.8	468	12.4	59	41
OG0016944	167	4.6	2436	406812	8.196	999	41	721	29.6	59.6	40.4
OG0016945	167	4.6	2400	400800	2.385	495	20.6	312	13	60.1	39.9
OG0016946	170	2.9	4242	721140	7.754	1047	24.7	698	16.5	55.2	44.8
OG0016954	174	0.6	822	143028	5.701	493	60	351	42.7	55.2	44.8
OG0016962	168	4	3762	632016	5.626	1140	30.3	804	21.4	51.7	48.3
OG0016967	171	2.3	6445	1102095	9.519	1535	23.8	976	15.1	57.8	42.2
OG0016968	173	1.1	2759	477307	8.268	1020	37	719	26.1	56	44
OG0016971	169	3.4	5008	846352	8.745	2633	52.6	1547	30.9	57.4	42.6
OG0016974	170	2.9	1509	256530	12.63	410	27.2	294	19.5	57.3	42.7
OG0016975	173	1.1	2327	402571	6.395	1272	54.7	841	36.1	59.7	40.3
OG0016976	167	4.6	1311	218937	0.877	215	16.4	155	11.8	58	42
OG0016985	167	4.6	2989	499163	17.745	1728	57.8	1227	41.1	57.4	42.6
OG0016998	166	5.1	2496	414336	9.981	714	28.6	422	16.9	58.1	41.9
OG0016999	166	5.1	1878	311748	8.658	868	46.2	590	31.4	53.5	46.5
OG0017003	167	4.6	822	137274	13.567	298	36.3	181	22	57.3	42.7
OG0017011	172	1.7	2960	509120	11.119	554	18.7	341	11.5	55	45
OG0017013	172	1.7	3897	670284	12.064	1450	37.2	961	24.7	58.4	41.6
OG0017014	166	5.1	1728	286848	14.728	525	30.4	337	19.5	57.5	42.5
OG0017017	167	4.6	1870	312290	10.408	472	25.2	325	17.4	56.2	43.8
OG0017020	175	0	2577	450975	7.761	1044	40.5	734	28.5	56.8	43.2
OG0017024	172	1.7	1098	188856	8.543	391	35.6	257	23.4	57.8	42.2
OG0017025	167	4.6	1240	207080	5.26	496	40	329	26.5	56.2	43.8
OG0017026	167	4.6	5106	852702	12.275	1549	30.3	972	19	55.7	44.3
OG0017027	168	4	2859	480312	14.184	1040	36.4	536	18.7	59.1	40.9
OG0017033	171	2.3	717	122607	6.971	193	26.9	139	19.4	53.1	46.9
OG0017040	169	3.4	3975	671775	16.049	1202	30.2	702	17.7	58.3	41.7
OG0017041	168	4	1719	288792	13.011	576	33.5	371	21.6	58.9	41.1
OG0017042	166	5.1	2480	411680	11.554	529	21.3	325	13.1	59.2	40.8
OG0017056	167	4.6	3048	509016	10.783	583	19.1	311	10.2	55.5	44.5
OG0017059	171	2.3	2757	471447	14.113	926	33.6	509	18.5	56.4	43.6
OG0017060	167	4.6	1554	259518	7.536	750	48.3	616	39.6	55	45
OG0017069	167	4.6	4380	731460	2.083	1373	31.3	849	19.4	55	45
OG0017070	169	3.4	2160	365040	8.868	889	41.2	604	28	57	43
OG0017071	172	1.7	2226	382872	21.256	798	35.8	571	25.7	58.1	41.9
OG0017076	169	3.4	1682	284258	3.672	463	27.5	265	15.8	56.2	43.8
OG0017082	167	4.6	2808	468936	9.416	809	28.8	508	18.1	57.8	42.2
OG0017084	167	4.6	2476	413492	15.734	519	21	325	13.1	57.4	42.6
OG0017088	166	5.1	2121	352086	13.398	592	27.9	250	11.8	54	46
OG0017089	171	2.3	1977	338067	20.891	542	27.4	308	15.6	56.3	43.7
OG0017090	170	2.9	3435	583950	13.691	967	28.2	580	16.9	56.6	43.4
OG0017096	166	5.1	1419	235554	11.423	336	23.7	190	13.4	57.9	42.1
OG0017104	170	2.9	2721	462570	16.336	844	31	461	16.9	55.7	44.3
OG0017109	167	4.6	1923	321141	12.849	427	22.2	249	12.9	54.6	45.4
OG0017130	170	2.9	3210	545700	7.465	974	30.3	693	21.6	53.8	46.2
OG0017131	166	5.1	1710	283860	11.924	437	25.6	226	13.2	54.6	45.4
OG0017134	171	2.3	2879	492309	4.678	839	29.1	561	19.5	56.4	43.6
OG0017135	166	5.1	2388	396408	2.945	734	30.7	461	19.3	59.2	40.8
OG0017139	170	2.9	3249	552330	10.187	619	19.1	370	11.4	55.4	44.6
OG0017140	168	4	1041	174888	5.581	477	45.8	265	25.5	55.7	44.3
OG0017144	167	4.6	3279	547593	7.662	1234	37.6	976	29.8	56.4	43.6
OG0017150	168	4	1464	245952	11.228	270	18.4	170	11.6	55.8	44.2
OG0017151	166	5.1	1835	304610	13.001	543	29.6	383	20.9	54.5	45.5
OG0017155	170	2.9	2937	499290	13.885	1100	37.5	703	23.9	56.8	43.2
OG0017160	169	3.4	3075	519675	9.98	566	18.4	342	11.1	56.2	43.8
OG0017169	170	2.9	4110	698700	2.028	927	22.6	585	14.2	57.7	42.3
OG0017172	169	3.4	2079	351351	8.735	526	25.3	302	14.5	55	45
OG0017176	173	1.1	7698	1331754	10.846	1349	17.5	869	11.3	55.5	44.5
OG0017190	166	5.1	2841	471606	8.507	834	29.4	545	19.2	58.1	41.9
OG0017208	168	4	3087	518616	13.82	912	29.5	540	17.5	57.3	42.7
OG0017211	174	0.6	4898	852252	15.368	1255	25.6	818	16.7	58.8	41.2
OG0017222	167	4.6	4086	682362	7.576	1265	31	778	19	58.2	41.8
OG0017224	168	4	2014	338352	11.098	451	22.4	282	14	53.7	46.3
OG0017226	171	2.3	3090	528390	4.294	1029	33.3	688	22.3	56.8	43.2
OG0017229	167	4.6	1812	302604	5.783	487	26.9	272	15	57.5	42.5
OG0017230	169	3.4	1710	288990	10.43	611	35.7	398	23.3	59.3	40.7
OG0017231	170	2.9	4317	733890	8.79	690	16	416	9.6	57.1	42.9
OG0017232	168	4	3348	562464	6.136	1076	32.1	659	19.7	54.6	45.4
OG0017246	171	2.3	2521	431091	3.883	848	33.6	667	26.5	56.4	43.6
OG0017251	167	4.6	3210	536070	6.617	970	30.2	561	17.5	58.5	41.5
OG0017253	171	2.3	6368	1088928	11.044	1842	28.9	1032	16.2	58.1	41.9
OG0017254	168	4	3201	537768	18.115	1209	37.8	732	22.9	56.5	43.5
OG0017269	167	4.6	2208	368736	11.71	473	21.4	272	12.3	56.4	43.6
OG0017297	172	1.7	4005	688860	4.34	941	23.5	570	14.2	58.2	41.8
OG0017300	170	2.9	1551	263670	8.274	488	31.5	324	20.9	55.8	44.2
OG0017313	169	3.4	2046	345774	5.968	786	38.4	465	22.7	59.9	40.1
OG0017320	168	4	2484	417312	5.892	748	30.1	406	16.3	58.7	41.3
OG0017330	167	4.6	3561	594687	7.888	1881	52.8	1276	35.8	56.7	43.3
OG0017331	166	5.1	2023	335818	13.807	760	37.6	478	23.6	57.4	42.6
OG0017340	171	2.3	2339	399969	12.589	981	41.9	676	28.9	57.6	42.4
OG0017349	168	4	2139	359352	12.581	359	16.8	241	11.3	57	43
OG0017364	167	4.6	3739	624413	4.913	1837	49.1	1274	34.1	59.3	40.7
OG0017376	171	2.3	2268	387828	9.696	936	41.3	600	26.5	57.5	42.5
OG0017399	171	2.3	2356	402876	5.683	908	38.5	663	28.1	56.4	43.6
OG0017403	167	4.6	3123	521541	14.166	1727	55.3	1188	38	55.3	44.7
OG0017405	166	5.1	1401	232566	5.913	404	28.8	238	17	54.6	45.4
OG0017411	171	2.3	2925	500175	2.104	735	25.1	414	14.2	56	44
OG0017416	167	4.6	1935	323145	2.808	562	29	361	18.7	57.4	42.6
OG0017417	169	3.4	3246	548574	3.557	938	28.9	586	18.1	56.5	43.5
OG0017418	168	4	1632	274176	6.084	713	43.7	552	33.8	55	45
OG0017419	171	2.3	642	109782	1.84	265	41.3	170	26.5	55.3	44.7
OG0017423	167	4.6	987	164829	0.664	332	33.6	239	24.2	46.9	53.1
OG0017424	174	0.6	3567	620658	16.852	831	23.3	448	12.6	57.7	42.3
OG0017429	168	4	1911	321048	4.886	492	25.7	258	13.5	56	44
OG0017430	170	2.9	2540	431800	11.707	1109	43.7	746	29.4	56.6	43.4
OG0017431	168	4	2973	499464	10.014	701	23.6	401	13.5	58.3	41.7
OG0017438	170	2.9	2307	392190	9.692	670	29	403	17.5	54.8	45.2
OG0017439	169	3.4	2867	484523	5.245	776	27.1	444	15.5	59.5	40.5

## Sheet: Table S9
Table S9. Statistics and best fitted model for 253 SCO out of the 6238 SCO identified in the 390 shared single-copy orthology genes among 11 Salicaceae species (SCO-11sp).
SCO name	Sample No.	Alignment length	Unique	No. of parsimony informative sites	No. of invariablesites	Best fitted model	Parameters
OG0013658	163	771	257	140	548	SYM+R3	SYM{2.05771,3.69989,2.4407,2.07105,4.81323}+FQ+R3{0.846019,0.0708619,0.0585305,1.68772,0.095451,8.8136}
OG0013675	156	1191	519	297	756	K3Pu+F+I+R2	K3Pu{1.91194,0.737034}+F{0.314131,0.181756,0.254564,0.24955}+I{0.523847}+R2{0.356557,0.868664,0.119596,5.77171}
OG0013678	148	846	235	166	624	TIM3+F+R3	TIM3{0.539726,2.89977,2.05826}+F{0.288337,0.22752,0.228522,0.25562}+R3{0.838426,0.10885,0.108403,2.4451,0.0531718,12.1057}
OG0013680	155	1227	432	267	833	TPM3u+F+I+R3	TPM3u{0.681382,2.84744}+F{0.299683,0.20552,0.219437,0.275359}+I{0.533124}+R3{0.368986,0.90232,0.063337,3.87913,0.0345529,12.1947}
OG0013681	164	1422	561	396	879	HKY+F+I+G4	HKY{3.70125}+F{0.245514,0.185608,0.250417,0.318462}+I{0.17427}+G4{0.24091}
OG0013684	173	3022	896	580	2106	GTR+F+R4	GTR{2.27371,3.33993,1.54669,1.20776,4.21033}+F{0.288404,0.200912,0.2287,0.281984}+R4{0.81825,0.0733351,0.100884,1.42382,0.0244209,5.51169,0.0564453,11.7238}
OG0013685	162	2772	746	405	2099	TIM3+F+R3	TIM3{1.39809,3.89959,5.45346}+F{0.292927,0.170878,0.223886,0.312309}+R3{0.874115,0.253392,0.104964,4.08531,0.0209214,16.7148}
OG0013689	139	435	116	65	330	TNe+I+R2	TNe{2.90837,6.13731}+FQ+I{0.625591}+R2{0.322441,1.22829,0.0519672,11.6217}
OG0013690	167	1527	395	195	1201	K3Pu+F+I+R2	K3Pu{2.75871,1.36446}+F{0.272023,0.193833,0.224491,0.309653}+I{0.553225}+R2{0.392769,0.69777,0.0540059,13.4418}
OG0013695	164	2880	622	291	2361	TIM3+F+I+R2	TIM3{0.688663,3.07141,5.0484}+F{0.299227,0.189332,0.232301,0.279141}+I{0.621714}+R2{0.345329,1.21371,0.0329574,17.6249}
OG0013696	171	4858	2673	1568	2428	TVM+F+R7	TVM{2.42536,3.9374,0.913359,0.500581}+F{0.27853,0.19362,0.245692,0.282158}+R7{0.560589,0.0476975,0.226132,0.364036,0.0968461,1.20402,0.0435029,2.99594,0.0309566,6.02646,0.0347166,9.56185,0.00725666,17.2932}
OG0013700	150	1095	277	174	844	TPM2+I+R3	TPM2{1.53027,3.44309}+FQ+I{0.580238}+R3{0.327538,0.639406,0.0772013,5.03739,0.0150226,26.7381}
OG0013708	158	1789	564	276	1342	GTR+F+I+R3	GTR{1.20866,2.03638,0.988414,0.44593,2.65131}+F{0.304961,0.188146,0.232546,0.274347}+I{0.594788}+R3{0.319759,0.668947,0.0598793,4.72039,0.0255746,19.6854}
OG0013709	167	1970	489	258	1469	TN+F+I+R3	TN{2.42855,4.2283}+F{0.327872,0.176733,0.264507,0.230888}+I{0.541272}+R3{0.421457,1.10769,0.0347204,10.6429,0.00255062,64.1534}
OG0013719	162	1479	465	272	1068	HKY+F+I+R3	HKY{3.10346}+F{0.288934,0.193794,0.268009,0.249263}+I{0.397679}+R3{0.470233,0.469177,0.122086,4.85259,0.0100018,18.6908}
OG0013721	158	1722	600	309	1194	TIM+F+R4	TIM{2.94799,0.722876,4.0326}+F{0.292839,0.196349,0.231084,0.279728}+R4{0.790795,0.186554,0.153437,1.52546,0.0464821,8.80829,0.0092856,22.5062}
OG0013724	155	867	300	161	620	K3P+I+R3	K3P{1.43923,0.626792}+FQ+I{0.544461}+R3{0.384281,0.633658,0.0344449,5.5235,0.0368128,15.3816}
OG0013734	157	1473	534	299	1025	K3Pu+F+I+R3	K3Pu{2.35538,0.725219}+F{0.283423,0.223593,0.246557,0.246427}+I{0.423611}+R3{0.467712,0.486401,0.0918759,4.85957,0.0168008,19.4054}
OG0013736	156	2136	543	356	1613	K2P+I+R3	K2P{3.88516}+FQ+I{0.600065}+R3{0.320586,0.818868,0.0668381,7.0545,0.0125107,21.2596}
OG0013738	159	921	304	161	654	TIM2e+I+R3	TIM2e{1.60859,5.28401,3.83614}+FQ+I{0.493793}+R3{0.43191,0.631734,0.0473607,5.88289,0.0269356,16.6519}
OG0013745	154	1224	538	364	705	TIM2e+I+R3	TIM2e{1.31939,2.48628,3.49574}+FQ+I{0.440301}+R3{0.354503,0.364762,0.20186,4.00036,0.00333594,18.9388}
OG0013752	141	936	305	197	653	GTR+F+I+R4	GTR{0.409823,0.885489,0.79653,0.666185,1.8636}+F{0.280441,0.182481,0.225678,0.311401}+I{0.427262}+R4{0.412986,0.175531,0.0997227,1.58297,0.0350051,7.96344,0.0250235,19.6171}
OG0013754	132	446	222	140	252	TPM2+R3	TPM2{1.73657,2.86147}+FQ+R3{0.782383,0.266782,0.188055,2.77776,0.0295626,9.09606}
OG0013755	144	1212	452	291	764	K3Pu+F+I+R3	K3Pu{2.77774,0.645807}+F{0.313273,0.227431,0.19717,0.262126}+I{0.302569}+R3{0.597333,0.621196,0.0910219,5.152,0.00907556,17.6292}
OG0013758	141	594	157	80	458	TVMe+R3	TVMe{2.39703,2.90724,1.10554,0.993622}+FQ+R3{0.902445,0.217892,0.0818362,5.04109,0.0157186,24.8636}
OG0013760	162	4350	1426	825	2948	GTR+F+I+R3	GTR{1.14737,2.58455,1.12631,0.646703,3.57505}+F{0.298455,0.205893,0.223144,0.272508}+I{0.31555}+R3{0.612177,0.674815,0.0591678,6.34776,0.0131058,16.1235}
OG0013762	167	1419	460	324	983	GTR+F+I+R3	GTR{1.12681,5.35641,1.23261,1.9848,4.66291}+F{0.288568,0.189859,0.256162,0.265411}+I{0.566385}+R3{0.257873,0.295635,0.150829,3.95656,0.0249137,13.1254}
OG0013768	146	660	195	104	484	K3P+I+R2	K3P{5.64292,1.69804}+FQ+I{0.533345}+R2{0.393377,0.868131,0.0732781,8.98628}
OG0013773	168	1431	531	346	873	TPM2u+F+R3	TPM2u{1.34613,3.17539}+F{0.256069,0.252892,0.226914,0.264125}+R3{0.72114,0.0913969,0.142126,0.901399,0.136734,5.89448}
OG0013774	153	936	214	113	746	GTR+F+I+R2	GTR{1.37561,1.79132,0.960845,0.302279,3.54581}+F{0.314341,0.190447,0.254048,0.241164}+I{0.611293}+R2{0.341454,1.23732,0.0472531,12.2217}
OG0013776	169	3765	1041	534	2861	TIM2+F+I+R3	TIM2{1.66868,3.7027,4.75171}+F{0.285626,0.196186,0.23669,0.281497}+I{0.447422}+R3{0.485896,0.782633,0.0585944,6.2775,0.00808725,31.1471}
OG0013778	164	2436	1049	702	1461	HKY+F+R4	HKY{3.18104}+F{0.263535,0.230537,0.234845,0.271083}+R4{0.649748,0.0867302,0.260859,1.01363,0.0669933,4.92094,0.0223998,15.6056}
OG0013779	150	1029	293	150	766	TIM+F+I+R3	TIM{3.37283,0.657968,5.07579}+F{0.314666,0.210177,0.227125,0.248031}+I{0.514328}+R3{0.429397,0.927037,0.0452527,7.34328,0.011022,24.463}
OG0013780	158	1299	531	291	860	HKY+F+I+R3	HKY{2.94243}+F{0.2789,0.194981,0.262429,0.26369}+I{0.430912}+R3{0.430995,0.487443,0.126322,4.69723,0.0117712,16.6977}
OG0013781	167	1563	616	332	995	TPM3u+F+R3	TPM3u{0.706893,3.42972}+F{0.294528,0.233397,0.206755,0.26532}+R3{0.776037,0.162617,0.152278,1.91363,0.0716851,8.1244}
OG0013785	161	1008	344	164	715	TIM2+F+I+R3	TIM2{1.45394,2.70456,5.72416}+F{0.301329,0.165229,0.264111,0.269331}+I{0.435969}+R3{0.491473,0.747285,0.0596875,5.84957,0.0128705,22.0336}
OG0013788	165	2097	722	352	1467	TIM3+F+R4	TIM3{1.34291,1.9801,4.07447}+F{0.292495,0.179863,0.246498,0.281143}+R4{0.777887,0.206459,0.174833,1.57423,0.0340217,8.63071,0.0132582,20.4055}
OG0013799	151	1312	676	362	742	TIM3+F+R3	TIM3{1.5757,4.44255,6.31051}+F{0.347778,0.180093,0.222507,0.249622}+R3{0.841177,0.264115,0.136713,3.4117,0.0221103,14.0844}
OG0013801	158	1407	348	185	1122	GTR+F+I+R3	GTR{1.72908,3.75447,1.18521,0.248723,6.0273}+F{0.2776,0.201596,0.248492,0.272312}+I{0.592253}+R3{0.353314,0.582649,0.0290829,5.11951,0.0253505,25.4532}
OG0013803	163	2082	809	550	1290	TIM+F+I+R3	TIM{3.395,0.728556,4.66965}+F{0.287971,0.201647,0.244843,0.265539}+I{0.496413}+R3{0.425785,0.890104,0.0625211,5.3022,0.0152811,18.9455}
OG0013806	155	618	273	165	378	TPM2u+F+R3	TPM2u{1.41974,3.27941}+F{0.257618,0.174714,0.261455,0.306213}+R3{0.66558,0.089928,0.302573,1.92123,0.0318463,11.2677}
OG0013807	151	972	251	130	747	K2P+I+R2	K2P{2.91601}+FQ+I{0.541918}+R2{0.412072,1.03755,0.0460098,12.442}
OG0013808	151	969	344	203	684	K2P+R3	K2P{4.67837}+FQ+R3{0.857701,0.205151,0.118812,3.78942,0.0234867,15.9159}
OG0013809	158	1345	472	273	950	HKY+F+I+R3	HKY{2.47324}+F{0.227705,0.200052,0.220676,0.351568}+I{0.465449}+R3{0.403598,0.38277,0.0636734,3.75438,0.0672805,9.01391}
OG0013812	142	1104	407	197	761	TPM3u+F+R3	TPM3u{0.586904,2.31557}+F{0.197452,0.232424,0.220288,0.349836}+R3{0.898646,0.220908,0.0849704,4.03124,0.0163834,28.0128}
OG0013815	169	3090	817	420	2345	TIM3+F+R4	TIM3{1.3072,2.41454,4.00455}+F{0.335899,0.184375,0.241682,0.238043}+R4{0.848615,0.167995,0.115121,2.20601,0.0275467,10.3328,0.00871707,36.577}
OG0013817	153	1047	286	173	782	TPM3+I+R3	TPM3{0.45016,3.2963}+FQ+I{0.53151}+R3{0.380244,0.600036,0.060066,5.14138,0.0281796,16.431}
OG0013819	157	675	248	146	459	K3P+R3	K3P{2.4619,0.578275}+FQ+R3{0.866032,0.240766,0.118602,3.86822,0.0153658,21.6525}
OG0013831	158	735	322	203	431	TPM3u+F+R4	TPM3u{0.542602,2.6044}+F{0.251724,0.160299,0.258078,0.329898}+R4{0.679345,0.0565288,0.161827,0.546625,0.127873,2.99358,0.0309552,15.8403}
OG0013834	166	2313	532	275	1830	HKY+F+I+R3	HKY{5.12484}+F{0.29677,0.20448,0.24998,0.248769}+I{0.618959}+R3{0.330578,1.01259,0.0462052,9.97409,0.00425834,48.0009}
OG0013840	168	1428	722	380	834	TIM2+F+R4	TIM2{1.5463,2.98525,4.6462}+F{0.289795,0.188027,0.247993,0.274184}+R4{0.714952,0.145762,0.184348,1.35011,0.0799621,4.99393,0.0207382,11.938}
OG0013844	136	318	118	51	220	TPM2+R4	TPM2{2.12407,7.34756}+FQ+R4{0.836345,0.201249,0.112287,2.16609,0.0452122,8.19179,0.00615614,35.4269}
OG0013857	146	552	267	185	309	K3P+I+R3	K3P{2.19322,0.595832}+FQ+I{0.471888}+R3{0.282172,0.27542,0.0789323,1.88751,0.167008,4.63031}
OG0013860	169	2253	680	330	1663	GTR+F+I+R3	GTR{1.07457,4.73002,2.11287,1.12425,6.30033}+F{0.30009,0.200713,0.225485,0.273712}+I{0.510897}+R3{0.425087,0.634271,0.0511989,5.94327,0.0128172,33.2436}
OG0013882	156	777	306	190	496	TPM2u+F+R4	TPM2u{1.278,5.47525}+F{0.321126,0.201729,0.27314,0.204005}+R4{0.7536,0.0219766,0.0980172,0.453797,0.0132425,1.54303,0.13514,6.79683}
OG0013884	142	353	179	127	187	GTR+F+I+R3	GTR{1.6427,3.60722,1.90202,1.8582,2.50265}+F{0.281184,0.217762,0.256531,0.244522}+I{0.325922}+R3{0.453135,0.0833164,0.0181352,1.78166,0.202807,4.58531}
OG0013891	154	951	308	178	639	GTR+F+R3	GTR{2.30091,4.47846,0.831357,1.10942,7.20703}+F{0.276716,0.173805,0.271594,0.277885}+R3{0.891165,0.308168,0.102349,5.42489,0.00648657,26.2299}
OG0013894	167	2313	566	331	1799	TVM+F+I+R3	TVM{2.18076,3.73935,1.32454,0.712476}+F{0.284137,0.160725,0.236677,0.318461}+I{0.633831}+R3{0.29747,0.778369,0.0526755,6.38132,0.0160234,26.9806}
OG0013896	142	717	155	90	568	TPM2+I+R2	TPM2{2.28546,8.87722}+FQ+I{0.588419}+R2{0.383248,1.22615,0.0283334,18.7087}
OG0013897	144	642	272	161	403	K3P+I+R3	K3P{4.2686,2.00422}+FQ+I{0.440284}+R3{0.433461,0.486423,0.0663052,3.05835,0.0599496,9.78105}
OG0013898	164	1590	448	268	1160	TNe+I+R3	TNe{2.68199,3.7474}+FQ+I{0.529343}+R3{0.397876,0.774173,0.0581237,7.38647,0.0146572,17.9193}
OG0013904	163	2238	889	445	1376	TN+F+I+R3	TN{2.63198,3.84679}+F{0.339502,0.179018,0.222465,0.259015}+I{0.270423}+R3{0.658469,0.634165,0.0610885,5.97747,0.0100191,21.6853}
OG0013910	155	2166	609	280	1600	TN+F+R4	TN{2.76167,4.88874}+F{0.300154,0.148952,0.269028,0.281865}+R4{0.774689,0.174064,0.183574,1.66529,0.0389727,11.2031,0.00276468,44.4308}
OG0013914	160	840	182	86	697	TN+F+I+R3	TN{1.86432,5.03997}+F{0.256227,0.186592,0.275399,0.281782}+I{0.733317}+R3{0.235074,1.61202,0.0252776,12.9792,0.00633111,46.2754}
OG0013917	144	1026	405	164	720	HKY+F+I+R3	HKY{2.83619}+F{0.292047,0.178571,0.229359,0.300023}+I{0.501001}+R3{0.45192,0.810549,0.0305319,7.22565,0.0165469,24.9644}
OG0013918	173	3558	1271	755	2372	GTR+F+R5	GTR{1.3937,2.60757,1.36308,1.86921,3.46403}+F{0.353655,0.16142,0.24153,0.243394}+R5{0.606129,0.0326231,0.272868,0.526639,0.0704358,2.93105,0.0382401,9.69763,0.0123268,21.0301}
OG0013924	159	1434	468	269	1021	K3P+I+R3	K3P{3.0604,0.719514}+FQ+I{0.536597}+R3{0.379982,0.868011,0.075866,6.37822,0.00755498,24.6568}
OG0013925	173	2643	1085	816	1642	TPM2u+F+R4	TPM2u{1.40309,2.88359}+F{0.288358,0.171689,0.256081,0.283872}+R4{0.648116,0.0235835,0.155438,0.662725,0.123188,3.45394,0.073258,6.22758}
OG0013931	159	1341	494	210	882	K3P+R4	K3P{4.58964,1.36678}+FQ+R4{0.525684,0.201434,0.41752,0.880119,0.0456896,6.4477,0.0111064,20.8933}
OG0013934	153	669	196	115	496	TIMe+I+R3	TIMe{2.35898,0.51101,3.59223}+FQ+I{0.513663}+R3{0.430402,0.819812,0.0437233,8.14345,0.0122117,23.8373}
OG0013936	154	669	330	220	360	TPM2u+F+R4	TPM2u{1.42404,2.73669}+F{0.288164,0.202596,0.210896,0.298343}+R4{0.265682,0.0170314,0.467154,0.218392,0.247956,2.80157,0.0192072,10.3496}
OG0013943	170	1404	291	118	1174	K2P+R3	K2P{3.91158}+FQ+R3{0.947502,0.358258,0.0480839,9.35344,0.00441432,47.7535}
OG0013945	168	1827	822	474	1161	TN+F+I+R4	TN{2.89694,3.30962}+F{0.272548,0.184669,0.24746,0.295324}+I{0.511494}+R4{0.308045,0.208479,0.0742276,1.82084,0.0364212,4.3791,0.0698125,9.1836}
OG0013946	171	2103	621	459	1459	TIM2+F+R3	TIM2{1.44511,4.84873,5.51935}+F{0.290313,0.168584,0.233091,0.308013}+R3{0.774809,0.0570233,0.0915077,1.11625,0.133683,6.38579}
OG0013947	149	486	296	192	228	TIMe+I+R4	TIMe{2.53638,1.56653,1.85121}+FQ+I{0.244214}+R4{0.440189,0.119419,0.212549,1.01797,0.0244949,3.48292,0.078554,8.22047}
OG0013952	149	414	197	115	238	TPM3+R3	TPM3{1.69875,4.11346}+FQ+R3{0.750854,0.0911707,0.0854156,0.881685,0.16373,5.22954}
OG0013960	138	354	110	67	254	TN+F+R3	TN{4.26029,9.7978}+F{0.236337,0.200004,0.312695,0.250964}+R3{0.857009,0.164141,0.113277,3.97921,0.0297135,13.7505}
OG0013982	165	2082	724	385	1398	GTR+F+I+R3	GTR{1.84221,3.08836,1.0189,0.835707,4.1913}+F{0.294465,0.199057,0.223316,0.283163}+I{0.348328}+R3{0.582951,0.490118,0.0462605,4.80188,0.0224603,21.9119}
OG0013984	154	999	305	136	753	K3Pu+F+I+R3	K3Pu{5.29046,1.48873}+F{0.276016,0.230091,0.204211,0.289683}+I{0.562503}+R3{0.395612,0.929057,0.0333341,8.20091,0.00855085,41.994}
OG0013987	139	606	158	84	443	TIM3+F+R3	TIM3{1.73263,2.08895,6.33635}+F{0.321369,0.13829,0.324591,0.21575}+R3{0.893421,0.324623,0.0844534,4.56072,0.0221256,14.6801}
OG0013990	135	627	221	135	434	TIM2+F+I+R3	TIM2{1.71791,3.42372,7.82139}+F{0.2274,0.191583,0.330245,0.250772}+I{0.471712}+R3{0.422952,0.479861,0.0716301,3.3832,0.0337063,16.457}
OG0013991	161	1182	519	337	710	TIM3+F+R5	TIM3{1.30453,3.27682,2.30054}+F{0.274989,0.207261,0.213106,0.304644}+R5{0.631091,0.0360158,0.183116,0.534999,0.0931639,2.47719,0.0857178,6.3836,0.00691158,14.661}
OG0013997	170	2846	1125	534	1871	HKY+F+I+R4	HKY{2.97563}+F{0.269068,0.22147,0.210418,0.299044}+I{0.383947}+R4{0.505293,0.414637,0.0800245,3.30329,0.0167219,10.8029,0.0140143,24.6532}
OG0013998	157	1329	392	234	952	TIM+F+I+R3	TIM{2.13014,0.524985,1.33267}+F{0.275109,0.219894,0.213904,0.291094}+I{0.421396}+R3{0.491846,0.534082,0.0742822,6.31363,0.0124765,21.5064}
OG0014002	170	1764	1148	569	633	TN+F+I+R4	TN{3.52226,4.23009}+F{0.325995,0.170543,0.224793,0.278668}+I{0.0878275}+R4{0.708749,0.184337,0.0605555,1.39274,0.11613,4.39807,0.0267381,10.2575}
OG0014005	158	1053	329	215	749	TIM2+F+I+R4	TIM2{2.61898,9.25483,11.2258}+F{0.271567,0.183599,0.262702,0.282133}+I{0.596658}+R4{0.254272,0.215161,0.0439579,1.29545,0.082772,7.11928,0.0223398,13.3872}
OG0014006	143	1623	879	465	877	GTR+F+R4	GTR{1.43654,2.80265,0.693065,1.4615,4.51342}+F{0.291813,0.175216,0.252136,0.280836}+R4{0.672412,0.136665,0.247286,1.12785,0.0557012,5.27032,0.0246006,13.6435}
OG0014013	160	2721	837	446	1925	GTR+F+I+R4	GTR{2.27425,4.07801,1.30858,1.10113,3.16538}+F{0.305672,0.179925,0.232691,0.281712}+I{0.418552}+R4{0.500317,0.463419,0.0577936,4.0425,0.0117373,16.5336,0.0116002,29.3489}
OG0014015	161	1261	480	260	843	TN+F+R3	TN{2.10456,3.19338}+F{0.326608,0.182371,0.23887,0.25215}+R3{0.854259,0.177927,0.0682868,2.26573,0.077454,8.95091}
OG0014022	155	1368	527	314	878	TVM+F+R3	TVM{1.62442,2.52198,1.3987,0.473128}+F{0.274822,0.244581,0.239312,0.241285}+R3{0.748413,0.159137,0.18849,1.61401,0.0630973,9.13946}
OG0014024	163	1362	359	204	1013	TN+F+I+R3	TN{2.4912,4.69356}+F{0.269109,0.169803,0.275759,0.285329}+I{0.483553}+R3{0.459843,0.861247,0.0526904,8.67413,0.00391388,37.5377}
OG0014026	163	1049	511	395	558	TIM3+F+I+R4	TIM3{1.43883,3.09176,4.0255}+F{0.29596,0.176997,0.254001,0.273043}+I{0.453416}+R4{0.282505,0.166851,0.058122,1.12287,0.176785,3.81963,0.0291721,7.2791}
OG0014032	148	1201	554	334	686	TPM2u+F+R4	TPM2u{1.37357,3.27334}+F{0.282529,0.20225,0.246361,0.26886}+R4{0.722761,0.125547,0.179174,0.767285,0.0582153,4.14809,0.0398504,13.3073}
OG0014034	134	443	175	126	272	SYM+I+R3	SYM{2.75396,8.71035,6.74674,1.1856,6.30495}+FQ+I{0.394848}+R3{0.49921,0.191199,0.0396877,2.39104,0.0662549,12.2203}
OG0014035	138	432	160	92	290	TN+F+R3	TN{1.66509,3.17595}+F{0.315743,0.206167,0.223695,0.254395}+R3{0.851442,0.263341,0.116388,2.8855,0.0321695,13.6757}
OG0014037	169	1571	588	374	1024	GTR+F+R6	GTR{0.855307,3.1802,1.07224,0.62892,3.92328}+F{0.277165,0.178569,0.253001,0.291266}+R6{0.758732,0.0234197,0.0886556,0.34056,0.026989,1.22849,0.0168759,2.95517,0.0429717,6.23526,0.0657753,9.13825}
OG0014038	150	1005	281	192	739	HKY+F+I+R3	HKY{2.06151}+F{0.234843,0.219206,0.211744,0.334208}+I{0.566174}+R3{0.356201,0.772914,0.0669955,6.66274,0.0106286,26.1853}
OG0014039	155	1131	417	307	640	TPM2u+F+I+R3	TPM2u{0.605922,2.17961}+F{0.248898,0.221476,0.200926,0.3287}+I{0.382686}+R3{0.534686,0.809236,0.0681447,4.66545,0.0144831,17.2192}
OG0014041	164	2133	544	266	1614	TIM+F+R4	TIM{3.31467,0.626009,5.78763}+F{0.275125,0.153537,0.26732,0.304019}+R4{0.872,0.192907,0.0926986,2.79616,0.0308464,12.0742,0.00445499,44.9244}
OG0014042	155	813	450	318	390	TN+F+I+R3	TN{1.88705,2.98857}+F{0.326588,0.174663,0.259684,0.239065}+I{0.338734}+R3{0.388262,0.423032,0.234835,2.51134,0.0381687,6.44514}
OG0014046	164	1673	601	265	1159	TN+F+R3	TN{2.6924,4.27811}+F{0.359912,0.183362,0.224338,0.232388}+R3{0.930811,0.412299,0.0622122,5.31955,0.00697728,40.888}
OG0014047	161	1728	452	192	1348	TVM+F+I+R2	TVM{2.19979,3.46995,1.16278,0.166071}+F{0.261069,0.203936,0.2364,0.298595}+I{0.516923}+R2{0.443378,0.997861,0.0396988,14.045}
OG0014050	163	2154	461	225	1775	GTR+F+I+R4	GTR{3.93108,6.38772,1.75793,1.17516,11.056}+F{0.285523,0.199566,0.223222,0.291689}+I{0.272912}+R4{0.647558,0.326465,0.0628346,5.41387,0.0153027,19.6653,0.0013929,105.883}
OG0014056	168	3117	906	438	2297	HKY+F+I+R3	HKY{3.30559}+F{0.301511,0.195468,0.233787,0.269234}+I{0.491123}+R3{0.466955,1.00144,0.0355881,8.27202,0.00633329,37.5773}
OG0014059	172	2148	1002	531	1308	TPM2u+F+R4	TPM2u{1.20457,3.31161}+F{0.25953,0.198963,0.23546,0.306047}+R4{0.750963,0.138832,0.160427,1.69863,0.0781528,5.67696,0.0104576,17.1708}
OG0014068	156	1109	277	134	889	TIM2+F+R4	TIM2{1.83665,1.15405,3.63989}+F{0.313263,0.179497,0.242858,0.264382}+R4{0.883557,0.13887,0.0878688,4.12076,0.0241545,12.0879,0.00441979,50.5088}
OG0014071	149	441	227	155	232	TPM3u+F+R3	TPM3u{0.732715,2.05627}+F{0.323079,0.184445,0.298966,0.193511}+R3{0.622049,0.0880692,0.282652,1.27144,0.0952995,6.14739}
OG0014078	147	897	381	280	533	K3Pu+F+I+R3	K3Pu{2.3047,0.557462}+F{0.296841,0.261466,0.227936,0.213758}+I{0.42739}+R3{0.433198,0.670156,0.127176,4.33279,0.0122371,12.9659}
OG0014079	164	4097	1407	805	2842	TIM2+F+I+R3	TIM2{1.25809,2.71818,3.89088}+F{0.306759,0.203504,0.22727,0.262467}+I{0.4469}+R3{0.48185,0.774886,0.065867,7.49041,0.00538382,24.7502}
OG0014080	166	3552	1098	680	2397	GTR+F+R4	GTR{1.03101,2.6202,0.934989,0.520953,3.81389}+F{0.297971,0.193989,0.232164,0.275876}+R4{0.800903,0.248523,0.163023,2.39763,0.0283778,7.76906,0.00769613,24.6382}
OG0014088	163	1539	482	257	1053	TVM+F+I+R3	TVM{1.43529,4.88846,1.36144,3.02252}+F{0.297905,0.192519,0.21543,0.294145}+I{0.0897537}+R3{0.809884,0.399776,0.0886726,5.23482,0.0116898,18.1391}
OG0014089	166	951	210	117	785	HKY+F+I+R4	HKY{1.38416}+F{0.371068,0.176778,0.206491,0.245663}+I{0.651618}+R4{0.289331,0.729913,0.0463892,5.34566,0.00740469,17.9812,0.00525765,77.5417}
OG0014092	167	1316	587	332	821	TPM3+R2	TPM3{0.766019,2.506}+FQ+R2{0.823531,0.173694,0.176469,4.85613}
OG0014095	139	879	281	127	652	HKY+F+R3	HKY{2.65899}+F{0.290305,0.218377,0.229391,0.261926}+R3{0.873515,0.323232,0.125326,5.38889,0.00115864,36.493}
OG0014098	161	1947	627	313	1423	TPM3u+F+I+R2	TPM3u{1.43533,3.40766}+F{0.300507,0.182689,0.23631,0.280494}+I{0.526914}+R2{0.432439,1.17665,0.0406473,12.0837}
OG0014101	171	3497	1204	770	2368	TN+F+I+R4	TN{2.53407,2.07741}+F{0.266355,0.196102,0.223279,0.314264}+I{0.38414}+R4{0.481085,0.370891,0.0669482,2.4518,0.0621307,7.71966,0.00569561,31.2168}
OG0014105	155	996	363	238	669	TPM2u+F+I+R3	TPM2u{0.709587,2.46843}+F{0.254037,0.270896,0.218046,0.257021}+I{0.514063}+R3{0.372356,0.507177,0.073823,4.04769,0.0397572,12.8866}
OG0014106	161	1809	352	221	1470	K3Pu+F+I+R3	K3Pu{4.19802,2.05584}+F{0.28546,0.191873,0.244075,0.278592}+I{0.681163}+R3{0.271147,1.28078,0.043865,11.525,0.00382496,38.4771}
OG0014112	161	1176	536	339	717	TN+F+I+R3	TN{2.5326,3.79746}+F{0.338922,0.194237,0.253478,0.213363}+I{0.444834}+R3{0.355267,0.385382,0.197253,4.13779,0.00264582,17.724}
OG0014117	140	659	272	145	438	TIM3+F+I+R3	TIM3{1.72292,3.77569,2.14414}+F{0.281747,0.182752,0.214255,0.321246}+I{0.413491}+R3{0.478706,0.51026,0.0846856,3.71652,0.0231167,19.0771}
OG0014120	144	1041	394	167	671	TIM3+F+R3	TIM3{0.492548,1.02605,1.92215}+F{0.306574,0.208738,0.213536,0.271153}+R3{0.878025,0.293854,0.089751,3.17039,0.0322243,14.1956}
OG0014121	145	996	284	177	727	TIMe+R3	TIMe{2.35721,0.629126,3.59958}+FQ+R3{0.793551,0.194726,0.194717,3.1279,0.0117318,20.1519}
OG0014124	160	1533	436	217	1191	K3Pu+F+I+R3	K3Pu{2.41015,0.56305}+F{0.324858,0.16735,0.23918,0.268612}+I{0.641452}+R3{0.318463,1.3498,0.0364096,11.0205,0.00367495,45.9561}
OG0014127	144	996	223	139	790	TPM3+R3	TPM3{0.639946,3.7027}+FQ+R3{0.868442,0.136985,0.0912462,2.88694,0.0403116,15.321}
OG0014131	172	3117	1091	559	2162	TN+F+I+R3	TN{2.29826,4.4066}+F{0.328014,0.180764,0.251422,0.2398}+I{0.209922}+R3{0.650389,0.336972,0.0999042,3.3045,0.0397847,11.3286}
OG0014133	169	705	377	158	362	K3P+R4	K3P{2.76349,1.34114}+FQ+R4{0.827637,0.167441,0.0952409,0.948458,0.0329883,4.32183,0.044134,14.2411}
OG0014138	144	966	337	211	678	TPM2+I+R2	TPM2{1.41696,4.72644}+FQ+I{0.552562}+R2{0.343609,0.739117,0.103829,7.1852}
OG0014139	147	798	470	279	406	HKY+F+R4	HKY{3.20153}+F{0.315065,0.232933,0.204605,0.247398}+R4{0.60682,0.142558,0.319906,1.46023,0.0621064,4.62977,0.0111679,14.2209}
OG0014140	152	1416	367	227	1080	TIM3+F+I+R3	TIM3{1.68212,2.32033,3.38665}+F{0.301335,0.197403,0.223885,0.277377}+I{0.570432}+R3{0.348306,0.669058,0.0669961,6.60887,0.0142664,22.7243}
OG0014141	164	1986	495	282	1512	K3Pu+F+R4	K3Pu{4.24414,0.640883}+F{0.275739,0.176098,0.266021,0.282142}+R4{0.867397,0.15484,0.088023,1.89299,0.0284278,8.53506,0.0161517,28.259}
OG0014144	137	528	209	115	345	TIMe+R3	TIMe{2.77903,0.636507,4.13791}+FQ+R3{0.811249,0.214237,0.174062,3.13747,0.014689,19.0676}
OG0014147	160	1599	463	313	1162	TPM2u+F+I+R3	TPM2u{1.4344,3.26275}+F{0.261743,0.182359,0.243436,0.312462}+I{0.508328}+R3{0.383449,0.507168,0.0503245,3.38705,0.0578985,10.9688}
OG0014153	144	813	286	163	566	K2P+R3	K2P{2.53026}+FQ+R3{0.795593,0.163311,0.19088,2.88564,0.0135274,23.6011}
OG0014163	149	747	228	163	524	K2P+I+R3	K2P{3.4559}+FQ+I{0.541334}+R3{0.381779,0.908086,0.0596447,5.72006,0.0172418,18.1037}
OG0014164	164	1908	979	505	1026	HKY+F+R3	HKY{3.29062}+F{0.333537,0.184306,0.251921,0.230236}+R3{0.741884,0.251265,0.222115,2.10651,0.036001,9.6026}
OG0014165	169	2199	540	250	1732	TPM3u+F+R5	TPM3u{1.41286,4.47531}+F{0.285107,0.19984,0.210608,0.304445}+R5{0.561977,0.0641964,0.37573,0.698365,0.0486752,5.82265,0.00820626,17.0942,0.0054119,51.3366}
OG0014168	160	1401	355	235	1056	TN+F+I+R3	TN{4.63471,6.8581}+F{0.3043,0.190535,0.244353,0.260812}+I{0.541029}+R3{0.375588,0.458976,0.0640842,6.43209,0.0192991,21.5253}
OG0014169	159	9303	2502	1533	7022	GTR+F+I+R3	GTR{1.66556,4.24374,1.30631,1.43798,4.87668}+F{0.287339,0.178261,0.217694,0.316706}+I{0.507292}+R3{0.425566,0.706038,0.0529661,6.15398,0.0141765,26.3523}
OG0014170	146	786	201	95	614	TPM2+R3	TPM2{2.75003,3.83542}+FQ+R3{0.907367,0.236693,0.0795899,4.87181,0.0130435,30.4739}
OG0014173	145	474	196	152	287	TVM+F+I+R3	TVM{0.880436,3.29856,2.02507,0.981925}+F{0.209121,0.195996,0.20918,0.385704}+I{0.553987}+R3{0.30184,0.718412,0.133096,4.85133,0.0110771,12.4095}
OG0014177	161	1914	732	527	1176	TIM3+F+R4	TIM3{1.18212,3.11723,2.72956}+F{0.275917,0.223912,0.205427,0.294744}+R4{0.715818,0.0841042,0.110702,1.07639,0.166323,4.36699,0.00715731,13.1764}
OG0014178	155	1155	407	245	770	TN+F+R3	TN{2.64244,4.77825}+F{0.26398,0.224602,0.237474,0.273943}+R3{0.867493,0.257359,0.110781,3.58858,0.0217265,17.4533}
OG0014181	154	1440	283	206	1146	TIM+F+I+R3	TIM{5.28499,1.5904,7.9545}+F{0.239642,0.198119,0.244793,0.317446}+I{0.662768}+R3{0.266567,0.78293,0.064863,9.32067,0.00580193,32.1841}
OG0014194	141	492	137	94	359	TPM3+I+R2	TPM3{1.8044,11.5882}+FQ+I{0.514954}+R2{0.379158,0.587767,0.105888,7.3393}
OG0014197	165	1863	643	283	1346	TPM2u+F+I+R3	TPM2u{1.54916,4.26155}+F{0.265514,0.205816,0.240885,0.287785}+I{0.461256}+R3{0.456989,0.676438,0.0720387,6.06247,0.00971688,26.1549}
OG0014198	164	1723	1010	493	788	TIM2+F+I+R5	TIM2{1.45715,3.13179,5.60794}+F{0.315279,0.174221,0.256822,0.253679}+I{0.199406}+R5{0.565325,0.210757,0.125718,1.04391,0.0483874,2.79487,0.0207325,6.28925,0.0404312,11.9706}
OG0014202	167	2404	899	592	1549	HKY+F+I+R3	HKY{2.92526}+F{0.300768,0.18433,0.211483,0.303419}+I{0.43511}+R3{0.391177,0.495583,0.164529,4.09296,0.00918372,14.4524}
OG0014205	173	4114	1306	598	2996	TIM2+F+I+R4	TIM2{1.3395,3.02212,5.72975}+F{0.296591,0.173318,0.243532,0.286559}+I{0.474894}+R4{0.439078,0.653514,0.0659337,4.0146,0.011859,14.4688,0.00823609,33.6049}
OG0014210	145	489	156	97	348	K3P+R3	K3P{4.13457,0.404192}+FQ+R3{0.851348,0.167753,0.110958,2.84067,0.0376942,14.3786}
OG0014212	158	1377	391	158	1071	HKY+F+R3	HKY{2.84574}+F{0.297439,0.192186,0.25523,0.255144}+R3{0.935195,0.267983,0.0528158,6.40499,0.0119896,34.2879}
OG0014213	161	1265	391	200	937	HKY+F+I+R3	HKY{2.82739}+F{0.270146,0.194559,0.235634,0.299661}+I{0.543859}+R3{0.39519,0.826678,0.0537854,7.82568,0.00716596,35.2217}
OG0014217	165	2088	651	302	1547	TIM2+F+I+R4	TIM2{2.02728,3.31322,5.71017}+F{0.275948,0.193761,0.237353,0.292938}+I{0.335895}+R4{0.556187,0.394667,0.0770369,3.81888,0.0248707,10.9985,0.00600998,35.4005}
OG0014225	153	1020	328	195	724	TPM3+I+R2	TPM3{0.704764,3.64766}+FQ+I{0.492622}+R2{0.444296,0.886602,0.0630817,9.60796}
OG0014226	172	2620	921	493	1855	GTR+F+R4	GTR{1.14535,3.44776,1.37575,0.278515,4.45375}+F{0.277083,0.205556,0.263349,0.254011}+R4{0.809247,0.11417,0.156903,2.02659,0.0214635,8.26433,0.0123868,33.2815}
OG0014228	170	2988	855	461	2215	TN+F+I+R3	TN{2.62816,3.63695}+F{0.310882,0.190351,0.244789,0.253978}+I{0.506569}+R3{0.42457,0.67095,0.0585071,7.79984,0.0103532,24.9961}
OG0014230	157	1050	448	257	671	TPM3u+F+I+R3	TPM3u{0.723706,2.89346}+F{0.273395,0.191791,0.245614,0.289199}+I{0.501456}+R3{0.381575,0.695906,0.103043,4.36142,0.0139268,20.4675}
OG0014236	156	673	267	144	396	GTR+F+R3	GTR{1.37612,2.50292,0.69788,0.213698,1.41027}+F{0.23389,0.20797,0.209364,0.348776}+R3{0.839621,0.196961,0.102904,2.33039,0.0574752,10.3492}
OG0014239	149	750	193	88	587	TIM2e+R3	TIM2e{1.94631,4.35603,6.72403}+FQ+R3{0.89408,0.250965,0.0925972,4.58536,0.0133227,26.348}
OG0014242	167	3312	1219	565	2284	TIM+F+R5	TIM{3.10374,0.836197,3.72022}+F{0.313739,0.200069,0.218687,0.267505}+R5{0.819639,0.194423,0.124441,1.53901,0.0350496,6.19284,0.0171465,17.2876,0.00372379,36.4276}
OG0014246	153	378	169	110	225	K3Pu+F+I+R4	K3Pu{2.43676,1.40986}+F{0.224398,0.250656,0.219393,0.305553}+I{0.265896}+R4{0.453967,0.079261,0.111503,0.699273,0.152811,4.33929,0.0158236,14.0902}
OG0014248	144	891	189	117	710	TVMe+I+R3	TVMe{0.678378,2.9169,1.21134,0.250961}+FQ+I{0.605341}+R3{0.328344,0.697492,0.0590956,8.58996,0.00721866,36.4824}
OG0014250	149	843	223	127	625	TPM2u+F+I+R4	TPM2u{0.378471,4.46544}+F{0.312511,0.212555,0.235248,0.239687}+I{0.531609}+R4{0.382894,0.649333,0.0726745,5.41148,0.0101968,22.3761,0.00262603,49.4788}
OG0014251	158	1152	337	140	861	TN+F+I+R3	TN{2.98059,4.09764}+F{0.261915,0.18606,0.252677,0.299347}+I{0.434911}+R3{0.52346,0.724493,0.0302201,9.37818,0.0114092,29.568}
OG0014258	168	1104	514	337	649	TNe+R4	TNe{2.34612,3.1793}+FQ+R4{0.706719,0.0395829,0.206432,0.903917,0.0306891,2.30778,0.0561591,12.7246}
OG0014269	164	1755	476	238	1338	TIM3+F+I+R3	TIM3{1.37033,4.0468,5.43815}+F{0.300927,0.184733,0.216092,0.298248}+I{0.509106}+R3{0.435312,0.816678,0.0437756,6.99521,0.0118062,28.652}
OG0014271	169	2181	696	326	1571	K3Pu+F+I+R2	K3Pu{2.85364,0.73946}+F{0.281924,0.188024,0.228009,0.302043}+I{0.488918}+R2{0.474061,1.12583,0.0370214,12.5952}
OG0014273	156	606	198	111	435	TIM3+F+R3	TIM3{2.12341,2.72917,11.8403}+F{0.338805,0.162999,0.294581,0.203615}+R3{0.828406,0.212167,0.154762,2.81004,0.0168316,23.1322}
OG0014278	167	3951	1281	721	2725	TIM3+F+I+R3	TIM3{1.43509,3.39636,4.15462}+F{0.31919,0.194231,0.226554,0.260025}+I{0.362212}+R3{0.557258,0.633805,0.0728605,5.90379,0.00766946,28.2489}
OG0014281	155	867	446	293	458	K2P+R3	K2P{2.63421}+FQ+R3{0.701628,0.0938028,0.127592,0.955182,0.170779,4.7565}
OG0014282	169	1920	988	515	1020	TPM2+R4	TPM2{1.8249,4.26808}+FQ+R4{0.705053,0.0801921,0.141651,0.445059,0.0307073,1.81859,0.122589,6.72632}
OG0014285	114	483	193	102	313	K2P+R3	K2P{2.85881}+FQ+R3{0.783267,0.347942,0.204715,2.48175,0.0120182,18.2571}
OG0014290	146	858	298	164	600	K2P+I+R2	K2P{2.75033}+FQ+I{0.454816}+R2{0.474668,0.971024,0.0705163,7.64485}
OG0014297	155	666	192	76	514	TPM2u+F+I+R3	TPM2u{1.62855,3.84104}+F{0.320075,0.181122,0.222695,0.276108}+I{0.515586}+R3{0.433507,0.4881,0.0253777,3.79516,0.0255286,27.1105}
OG0014298	156	1041	321	176	756	TPM2u+F+I+R2	TPM2u{1.53233,5.15908}+F{0.273876,0.231201,0.216731,0.278191}+I{0.526621}+R2{0.422924,1.0954,0.050455,10.6378}
OG0014300	150	900	584	314	445	TIM2+F+I+R5	TIM2{0.751493,1.5576,3.05052}+F{0.334818,0.144927,0.314597,0.205658}+I{0.240001}+R5{0.535901,0.315788,0.156706,2.04918,0.0466506,4.89589,0.0167524,11.0856,0.00398907,23.9516}
OG0014301	153	858	275	148	618	TPM2u+F+I+R3	TPM2u{1.65116,7.47037}+F{0.28054,0.20351,0.214785,0.301165}+I{0.516581}+R3{0.39165,0.364616,0.0406373,3.0879,0.0511314,14.3104}
OG0014302	154	570	187	129	385	K2P+I+R3	K2P{3.40146}+FQ+I{0.431082}+R3{0.460495,0.552305,0.0965444,5.41589,0.0118787,18.7557}
OG0014303	160	1257	280	183	981	TIM2+F+I+R3	TIM2{1.76532,3.26787,7.19703}+F{0.301508,0.153923,0.239316,0.305253}+I{0.615833}+R3{0.339865,1.12064,0.0371123,10.7436,0.00718982,30.6565}
OG0014305	166	2053	707	469	1405	GTR+F+R3	GTR{1.31903,2.27427,1.04348,0.635036,3.95302}+F{0.286737,0.188683,0.257816,0.266763}+R3{0.81188,0.131171,0.114149,2.5491,0.0739718,8.14537}
OG0014309	147	714	177	96	582	TPM2+R3	TPM2{0.492397,2.13403}+FQ+R3{0.914258,0.187178,0.076662,7.13093,0.00907988,31.0797}
OG0014311	151	537	198	91	396	K3P+R3	K3P{6.46617,2.06969}+FQ+R3{0.912989,0.22676,0.0811741,7.38699,0.0058366,33.1252}
OG0014314	155	1011	326	123	776	TPM2+I+R3	TPM2{1.71273,5.43547}+FQ+I{0.484689}+R3{0.47646,0.865526,0.0305959,9.83938,0.00825433,34.7171}
OG0014318	160	1194	682	439	579	K3Pu+F+R3	K3Pu{2.72892,0.77104}+F{0.288231,0.191023,0.263191,0.257555}+R3{0.704788,0.196465,0.285415,2.55461,0.00979717,13.5153}
OG0014322	146	648	263	153	419	TIM2e+R3	TIM2e{1.7321,5.57356,3.54168}+FQ+R3{0.832453,0.281631,0.159883,3.39915,0.00766366,28.9796}
OG0014330	155	894	277	143	642	K2P+I+R2	K2P{3.93948}+FQ+I{0.472348}+R2{0.466185,0.962241,0.0614663,8.97104}
OG0014331	158	1590	603	527	932	TPM3+R3	TPM3{1.1753,2.90451}+FQ+R3{0.722013,0.0853426,0.149126,2.33474,0.128861,4.5802}
OG0014334	154	936	359	176	641	K2P+I+R2	K2P{3.17692}+FQ+I{0.457591}+R2{0.498905,0.967536,0.0435042,11.8906}
OG0014337	165	1785	469	260	1354	TN+F+R3	TN{2.91152,5.39438}+F{0.311485,0.207113,0.245503,0.235899}+R3{0.875876,0.216798,0.102351,3.95902,0.0217732,18.5965}
OG0014345	158	2151	738	387	1428	HKY+F+I+R3	HKY{3.41241}+F{0.26307,0.262383,0.219874,0.254673}+I{0.362497}+R3{0.554644,0.58356,0.0677566,5.37385,0.0151031,20.6725}
OG0014347	169	1159	539	309	736	TPM2u+F+I+R4	TPM2u{1.65011,7.41729}+F{0.28145,0.163462,0.250629,0.304458}+I{0.48228}+R4{0.299478,0.109566,0.105962,0.648693,0.0403563,5.04274,0.0719247,9.66211}
OG0014349	166	1990	774	484	1241	TIM+F+I+R4	TIM{2.81285,1.17759,3.31541}+F{0.257511,0.210131,0.227624,0.304735}+I{0.145375}+R4{0.616302,0.140671,0.174542,1.54298,0.0230096,4.1933,0.0407703,13.429}
OG0014350	143	1251	450	272	830	K2P+I+R3	K2P{2.99105}+FQ+I{0.427596}+R3{0.47136,0.804544,0.0953941,5.01293,0.00564956,25.2349}
OG0014355	164	1893	487	266	1494	TIM3+F+I+R3	TIM3{0.705784,2.01922,3.61214}+F{0.324224,0.177572,0.244494,0.253709}+I{0.643203}+R3{0.314151,1.38169,0.0404514,11.2548,0.00219467,50.425}
OG0014356	147	297	164	108	147	K3P+G4	K3P{3.64672,1.37002}+FQ+G4{0.20039}
OG0014359	161	1626	699	386	1025	TIM+F+I+R3	TIM{2.63281,1.40269,3.5067}+F{0.314075,0.191036,0.228324,0.266566}+I{0.414805}+R3{0.500466,0.738315,0.0711665,5.77628,0.0135625,16.1785}
OG0014371	151	768	262	163	535	TPM3+I+R2	TPM3{0.556743,4.09069}+FQ+I{0.487087}+R2{0.435604,0.831466,0.0773097,8.25007}
OG0014376	169	1674	643	353	1102	TIM+F+I+R3	TIM{4.33591,1.86797,6.9831}+F{0.237661,0.180463,0.298443,0.283433}+I{0.38491}+R3{0.463987,0.215139,0.0754484,2.62245,0.0756553,9.28313}
OG0014377	173	2739	1131	697	1679	GTR+F+I+R3	GTR{1.19344,2.46879,0.898606,0.522794,3.80114}+F{0.30783,0.175227,0.254627,0.262316}+I{0.367201}+R3{0.438781,0.162814,0.065125,1.10484,0.128893,6.64588}
OG0014378	168	2808	742	386	2138	TIM+F+I+R3	TIM{3.71467,0.686802,4.84653}+F{0.322042,0.1896,0.246442,0.241915}+I{0.550959}+R3{0.397519,0.626052,0.0347658,6.2268,0.0167563,31.9076}
OG0014388	146	732	289	170	462	TPM3+I+R2	TPM3{1.39387,2.56003}+FQ+I{0.409106}+R2{0.476884,0.805047,0.11401,5.40378}
OG0014393	150	867	335	207	564	TIM3+F+I+R3	TIM3{1.64362,3.61536,5.45456}+F{0.324349,0.166249,0.25155,0.257852}+I{0.432082}+R3{0.480145,0.66809,0.0662596,5.32118,0.0215129,15.1834}
OG0014394	171	2652	1044	425	1784	TPM2u+F+I+R4	TPM2u{1.25474,3.05316}+F{0.284638,0.193907,0.240247,0.281208}+I{0.340005}+R4{0.560183,0.258986,0.0552358,2.53957,0.0229732,6.28885,0.0216029,26.3933}
OG0014400	160	1098	440	267	720	TIM3+F+I+R3	TIM3{1.33908,2.97364,4.26339}+F{0.327344,0.174614,0.252271,0.245771}+I{0.548599}+R3{0.356131,1.05137,0.0841179,5.44948,0.0111528,14.9894}
OG0014403	158	581	208	146	387	TPM2u+F+I+R3	TPM2u{1.5997,4.21975}+F{0.282909,0.228349,0.215719,0.273023}+I{0.485019}+R3{0.340554,0.284588,0.11104,3.40331,0.0633873,8.28524}
OG0014408	164	1746	401	221	1385	TN+F+I+R3	TN{2.52868,4.14718}+F{0.274615,0.207126,0.259602,0.258657}+I{0.667566}+R3{0.273302,1.10219,0.0496679,9.09342,0.00946397,26.1113}
OG0014414	163	1485	461	218	1105	TPM3u+F+I+R3	TPM3u{0.693475,3.15609}+F{0.287878,0.199151,0.246779,0.266192}+I{0.599432}+R3{0.361419,1.37901,0.0323483,9.69926,0.00680074,27.6212}
OG0014416	147	663	218	107	477	TNe+R4	TNe{2.23673,3.30615}+FQ+R4{0.535693,0.10859,0.391685,0.773289,0.0680344,6.6338,0.00458732,40.899}
OG0014417	160	1043	343	199	726	K3Pu+F+I+R3	K3Pu{2.34737,0.585904}+F{0.225565,0.211869,0.246774,0.315791}+I{0.537992}+R3{0.399197,1.02835,0.0560542,6.64298,0.00675594,32.1373}
OG0014419	155	882	389	209	532	TIM+F+I+R3	TIM{2.04583,0.613502,2.84876}+F{0.347423,0.1537,0.253006,0.245871}+I{0.252917}+R3{0.622699,0.505903,0.117919,4.67366,0.00646535,20.7046}
OG0014420	159	1566	556	271	1090	K3Pu+F+I+R3	K3Pu{2.5059,0.62991}+F{0.320056,0.212164,0.253324,0.214456}+I{0.437211}+R3{0.490266,0.767301,0.0633838,6.25809,0.00913916,24.8553}
OG0014423	168	1633	553	319	1162	K3Pu+F+I+R4	K3Pu{3.13518,0.608353}+F{0.309367,0.241546,0.215736,0.233351}+I{0.564194}+R4{0.33903,0.624372,0.0658327,3.69889,0.0199478,10.4368,0.0109951,30.6154}
OG0014424	150	786	261	146	566	TPM3u+F+I+R3	TPM3u{1.72079,5.12168}+F{0.296945,0.209214,0.240479,0.253361}+I{0.429039}+R3{0.464305,0.503833,0.0875823,4.42566,0.019074,19.8415}
OG0014425	170	1278	422	276	880	HKY+F+I+R3	HKY{3.74505}+F{0.312268,0.232172,0.232988,0.222572}+I{0.52463}+R3{0.318899,0.220528,0.0478162,1.67711,0.108655,7.81818}
OG0014433	169	3644	930	578	2785	TVM+F+I+R3	TVM{1.2849,4.78914,2.21515,1.47056}+F{0.282533,0.185364,0.22934,0.302763}+I{0.483973}+R3{0.448859,0.6318,0.0590936,7.41982,0.00807417,34.4242}
OG0014436	175	4377	914	551	3525	TIM2+F+I+R3	TIM2{1.59063,4.69674,7.52803}+F{0.259914,0.189793,0.259101,0.291193}+I{0.644325}+R3{0.314709,1.34906,0.0375745,11.0497,0.00339164,47.2494}
OG0014437	156	1425	363	174	1117	TIM3e+R4	TIM3e{0.666736,1.02063,1.51141}+FQ+R4{0.871609,0.11143,0.0866986,1.91585,0.030525,10.9003,0.0111671,36.1814}
OG0014439	149	974	327	194	680	GTR+F+I+R3	GTR{0.829986,1.89812,1.32833,0.526594,2.33372}+F{0.276755,0.249388,0.206311,0.267546}+I{0.539769}+R3{0.345014,0.261719,0.0556672,1.89711,0.0595502,13.5028}
OG0014441	160	618	247	152	408	TPM2+I+R3	TPM2{0.634423,2.99251}+FQ+I{0.568343}+R3{0.268918,0.259368,0.0345881,1.93925,0.128151,6.73562}
OG0014442	169	2898	784	486	2127	TN+F+I+R3	TN{2.87198,4.02104}+F{0.316775,0.161602,0.264001,0.257622}+I{0.557809}+R3{0.396358,1.07394,0.0401288,9.90801,0.00570388,30.9854}
OG0014446	165	1923	591	489	1263	GTR+F+I+R3	GTR{1.14769,2.05882,0.84709,0.540806,3.09142}+F{0.299517,0.200919,0.249226,0.250337}+I{0.555211}+R3{0.391059,1.19321,0.0412063,5.97553,0.0125237,22.9289}
OG0014447	149	1122	522	296	646	TN+F+R3	TN{2.38522,4.22788}+F{0.316619,0.219846,0.224969,0.238566}+R3{0.812318,0.350823,0.167478,3.07796,0.0202032,9.8761}
OG0014450	156	552	211	165	343	HKY+F+I+R3	HKY{4.65062}+F{0.273037,0.200589,0.262529,0.263845}+I{0.468993}+R3{0.309807,0.345668,0.20374,3.34073,0.0174596,12.1578}
OG0014463	141	570	214	159	351	TN+F+R3	TN{3.21972,4.6761}+F{0.206324,0.207509,0.315527,0.270639}+R3{0.833809,0.327428,0.15396,3.55786,0.0122319,14.652}
OG0014468	165	1635	370	219	1304	GTR+F+I+R3	GTR{1.79619,2.76904,0.686311,0.921801,6.46386}+F{0.286455,0.189598,0.23712,0.286827}+I{0.642905}+R3{0.297412,0.903468,0.0514636,9.36903,0.00821993,30.3086}
OG0014470	171	2043	997	596	1159	TPM2u+F+I+R3	TPM2u{1.16155,2.5321}+F{0.284547,0.225352,0.220975,0.269126}+I{0.413715}+R3{0.377522,0.394725,0.163564,2.80289,0.0451984,8.6846}
OG0014471	157	1059	302	225	765	SYM+I+R3	SYM{2.55574,5.35999,1.39243,0.943149,8.03159}+FQ+I{0.462023}+R3{0.435742,0.53865,0.0889296,5.91819,0.0133056,17.9613}
OG0014472	168	1806	865	469	1090	HKY+F+R3	HKY{2.80769}+F{0.250925,0.194952,0.229781,0.324342}+R3{0.792411,0.217138,0.193355,3.32125,0.0142339,13.0503}
OG0014475	167	3585	1121	624	2532	TN+F+R4	TN{2.66915,5.50226}+F{0.340949,0.158978,0.283855,0.216218}+R4{0.805693,0.230641,0.149977,1.94193,0.0380835,8.93283,0.00624657,29.2538}
OG0014481	157	780	278	167	506	TVM+F+R4	TVM{1.54379,2.96027,0.748061,0.465685}+F{0.293292,0.202783,0.24978,0.254146}+R4{0.804542,0.13476,0.13457,1.91318,0.0417893,7.57266,0.0190992,16.6325}
OG0014487	152	702	227	141	469	K3P+R4	K3P{2.437,0.653505}+FQ+R4{0.799677,0.264679,0.130472,1.57147,0.0611868,6.9212,0.00866384,18.4471}
OG0014488	163	2883	803	432	2121	TN+F+I+R3	TN{2.24462,3.90694}+F{0.307908,0.184479,0.249889,0.257724}+I{0.411181}+R3{0.543459,0.876777,0.0377884,8.62911,0.00757208,26.0731}
OG0014509	162	1536	348	210	1188	TIM2+F+I+R3	TIM2{1.52381,3.30406,5.48838}+F{0.273374,0.179293,0.257296,0.290037}+I{0.616957}+R3{0.338129,1.34262,0.0396137,9.03958,0.00529999,35.4583}
OG0014514	163	1530	438	295	1081	TIM3+F+I+R3	TIM3{1.32152,2.84274,6.63237}+F{0.312202,0.157031,0.261415,0.269352}+I{0.488028}+R3{0.435725,0.806873,0.0668672,6.10146,0.00938013,25.6327}
OG0014522	168	2448	658	358	1868	TIM3+F+I+R3	TIM3{1.58138,2.78879,4.38753}+F{0.304185,0.191372,0.226092,0.278351}+I{0.61069}+R3{0.352028,1.29316,0.0324327,10.376,0.00484889,42.948}
OG0014528	151	630	339	247	311	TPM3u+F+I+R2	TPM3u{1.34432,2.59664}+F{0.283185,0.167206,0.280566,0.269043}+I{0.3723}+R2{0.480199,0.702804,0.147501,4.49159}
OG0014531	169	3394	859	467	2559	TVM+F+R4	TVM{1.36837,3.483,0.990741,0.566989}+F{0.248548,0.202526,0.233658,0.315267}+R4{0.820893,0.194401,0.124146,2.16294,0.0503429,9.17904,0.00461797,23.7763}
OG0014534	173	1080	507	301	645	TPM3+I+R3	TPM3{1.24014,3.89206}+FQ+I{0.412225}+R3{0.401743,0.208494,0.0615726,1.76875,0.12446,6.4867}
OG0014541	157	630	195	132	456	TIMe+I+R3	TIMe{1.44665,0.685643,2.26371}+FQ+I{0.551455}+R3{0.279024,0.343376,0.158637,4.56891,0.0108835,16.4826}
OG0014542	155	1040	393	273	590	K2P+I+R3	K2P{3.69364}+FQ+I{0.339543}+R3{0.538613,0.303338,0.0784067,2.45601,0.0434371,14.8272}
OG0014543	156	2166	841	492	1382	TIM+F+I+R4	TIM{1.64793,0.720374,2.6882}+F{0.304086,0.224585,0.233451,0.237878}+I{0.393384}+R4{0.49765,0.479321,0.0784111,4.15014,0.0233725,11.081,0.0071828,24.6504}
OG0014545	164	1446	331	166	1172	K3P+I+R3	K3P{2.82342,0.638668}+FQ+I{0.68552}+R3{0.268207,1.10225,0.0379356,9.63502,0.00833755,40.6424}
OG0014546	157	1256	424	215	833	TIM3+F+I+R3	TIM3{0.765909,2.8661,4.90435}+F{0.341719,0.182378,0.24927,0.226633}+I{0.365359}+R3{0.550247,0.280918,0.0407032,3.37954,0.0436905,16.2018}
OG0014549	163	2178	623	318	1646	TIM2+F+I+R3	TIM2{1.91129,4.2516,6.57056}+F{0.271803,0.221095,0.235731,0.271371}+I{0.593865}+R3{0.345436,0.851887,0.045822,7.25413,0.0148775,25.0935}
OG0014550	157	831	416	279	456	TIM+F+I+R3	TIM{1.34993,0.633929,2.21565}+F{0.288663,0.19288,0.268737,0.24972}+I{0.37278}+R3{0.404045,0.303328,0.198093,3.13798,0.0250813,10.2}
OG0014555	149	1101	375	217	760	HKY+F+R3	HKY{2.94651}+F{0.319925,0.18107,0.249575,0.24943}+R3{0.829857,0.222473,0.124783,2.32006,0.0453596,11.5935}
OG0014557	140	1176	664	298	650	TPM3u+F+R3	TPM3u{0.713856,2.11526}+F{0.270666,0.2692,0.204776,0.255357}+R3{0.837187,0.386355,0.151229,3.24741,0.011584,16.0087}
OG0014566	155	696	210	93	525	HKY+F+R3	HKY{4.20823}+F{0.273025,0.17771,0.231796,0.317468}+R3{0.837654,0.200807,0.131596,2.91882,0.0307499,14.559}
OG0014570	169	1965	833	620	1135	TVM+F+G4	TVM{1.6482,3.63431,1.05943,0.935438}+F{0.272612,0.194708,0.228181,0.304498}+G4{0.198919}
OG0014574	158	1074	441	203	680	TIMe+R3	TIMe{2.55894,1.5905,3.44175}+FQ+R3{0.818513,0.312921,0.171071,3.35507,0.0104156,16.3133}
OG0014575	144	543	169	117	372	TNe+I+R2	TNe{2.69226,5.35351}+FQ+I{0.51444}+R2{0.437839,1.1733,0.0477209,10.1902}
OG0014578	159	1200	445	273	793	TIM2+F+R4	TIM2{0.636845,3.25562,2.39658}+F{0.300724,0.252458,0.198327,0.248491}+R4{0.453855,0.0246978,0.453154,0.70005,0.0820444,5.61538,0.0109469,19.261}
OG0014583	154	1491	570	411	914	TVMe+R4	TVMe{0.743575,1.59278,0.724723,0.493987}+FQ+R4{0.713344,0.130733,0.22782,1.41332,0.039688,4.88156,0.0191484,20.4206}
OG0014584	149	1110	510	262	686	TNe+I+R3	TNe{3.13751,2.33578}+FQ+I{0.416329}+R3{0.511301,0.715288,0.0544752,5.74083,0.0178945,17.9686}
Total		378006	128887	73687	261053

## Sheet: Table S10
Table S10. Checklist of Salix species according to our tally based on a summary of various floras and literature.
Subgenus	Sections	Species					Subgenus	Species number	Sampled in this study	Sample fraction (%)
Chosenia	Chosenia	Salix arbutifolia					Chosenia	1	1	100
Pleuradenia	Urbanianae	Salix cardiophylla					Pleuradenia	1	1	100
Protitea	Floridanae	Salix floridana					Protitea	33	8	24.2424
Protitea	Humboldtianae	Salix acmophylla					Salix	39	15	38.4615
Protitea	Humboldtianae	Salix aeruginosa					Longifoliae	8	2	25
Protitea	Humboldtianae	Salix amygdaloides					Chamaetia	196	60	30.6122
Protitea	Humboldtianae	Salix bonplandiana					Vetrix	227	37	16.2996
Protitea	Humboldtianae	Salix caroliniana					Unplaced	4
Protitea	Humboldtianae	Salix daviesii
Protitea	Humboldtianae	Salix elymaitica
Protitea	Humboldtianae	Salix gooddingii
Protitea	Humboldtianae	Salix humboldtiana
Protitea	Humboldtianae	Salix jaliscana
Protitea	Humboldtianae	Salix laevigata
Protitea	Humboldtianae	Salix nigra
Protitea	Humboldtianae	Salix plectilis
Protitea	Tetraspermae	Salix araeostachya
Protitea	Tetraspermae	Salix disperma
Protitea	Tetraspermae	Salix hainanica
Protitea	Tetraspermae	Salix tetrasperma
Protitea	Wilsonia	Salix balansae
Protitea	Wilsonia	Salix boseensis
Protitea	Wilsonia	Salix cavaleriei
Protitea	Wilsonia	Salix chaenomeloides
Protitea	Wilsonia	Salix chekiangensis
Protitea	Wilsonia	Salix chingiana
Protitea	Wilsonia	Salix dunnii
Protitea	Wilsonia	Salix kusanoi
Protitea	Wilsonia	Salix mesnyi
Protitea	Wilsonia	Salix nankingensis
Protitea	Wilsonia	Salix neowilsonii
Protitea	Wilsonia	Salix rosthornii
Protitea	Wilsonia	Salix tengchongensis
Protitea	Wilsonia	Salix warburgii
Protitea	Wilsonia	Salix wilsonii
Salix	Maccallianae	Salix maccalliana
Salix	Salicaster	Salix burqinensis
Salix	Salicaster	Salix humaensis
Salix	Salicaster	Salix lasiandra
Salix	Salicaster	Salix lucida
Salix	Salicaster	Salix paraplesia
Salix	Salicaster	Salix pentandra
Salix	Salicaster	Salix pentandrifolia
Salix	Salicaster	Salix pseudopentandra
Salix	Salicaster	Salix serissima
Salix	Salix	Salix alba
Salix	Salix	Salix babylonica
Salix	Salix	Salix bikouensis
Salix	Salix	Salix capitata
Salix	Salix	Salix chienii
Salix	Salix	Salix chikungensis
Salix	Salix	Salix dolichostachya
Salix	Salix	Salix eriocarpa
Salix	Salix	Salix euxina
Salix	Salix	Salix excelsa
Salix	Salix	Salix fragilis
Salix	Salix	Salix heteromera
Salix	Salix	Salix issatissensis
Salix	Salix	Salix jessoensis
Salix	Salix	Salix jishiensis
Salix	Salix	Salix koreensis
Salix	Salix	Salix longistamina
Salix	Salix	Salix matsudana
Salix	Salix	Salix pierotii
Salix	Salix	Salix pingliensis
Salix	Salix	Salix pseudolasiogyne
Salix	Salix	Salix qinghaiensis
Salix	Salix	Salix shihtsuanensis
Salix	Salix	Salix sphaeronymphoides
Salix	Salix	Salix viridiformis
Salix	Salix	Salix weixiensis
Salix	Triandrae	Salix kochiana
Salix	Triandrae	Salix triandra
Salix	Triandrae	Salix triandroides
Longifoliae	Longifoliae	Salix columbiana
Longifoliae	Longifoliae	Salix exigua
Longifoliae	Longifoliae	Salix interior
Longifoliae	Longifoliae	Salix melanopsis
Longifoliae	Longifoliae	Salix microphylla
Longifoliae	Longifoliae	Salix sessilifolia
Longifoliae	Longifoliae	Salix taxifolia
Longifoliae	Longifoliae	Salix thurberi
Chamaetia	Chamaetia	Salix erythrocarpa
Chamaetia	Chamaetia	Salix nivalis
Chamaetia	Chamaetia	Salix reticulata
Chamaetia	Chamaetia	Salix vestita
Chamaetia	Denticulatae	Salix austrotibetica
Chamaetia	Denticulatae	Salix cathayana
Chamaetia	Denticulatae	Salix daguanensis
Chamaetia	Denticulatae	Salix delavayana
Chamaetia	Denticulatae	Salix denticulata
Chamaetia	Denticulatae	Salix dissa
Chamaetia	Denticulatae	Salix etosia
Chamaetia	Denticulatae	Salix guebriantiana
Chamaetia	Denticulatae	Salix heishuiensis
Chamaetia	Denticulatae	Salix hypoleuca
Chamaetia	Denticulatae	Salix longiflora
Chamaetia	Denticulatae	Salix luctuosa
Chamaetia	Denticulatae	Salix macroblasta
Chamaetia	Denticulatae	Salix maerkangensis
Chamaetia	Denticulatae	Salix mictotricha
Chamaetia	Denticulatae	Salix minjiangensis
Chamaetia	Denticulatae	Salix ochetophylla
Chamaetia	Denticulatae	Salix oreinoma
Chamaetia	Denticulatae	Salix paratetradenia
Chamaetia	Denticulatae	Salix parvidenticulata
Chamaetia	Denticulatae	Salix polyclona
Chamaetia	Denticulatae	Salix praticola
Chamaetia	Denticulatae	Salix pseudotangii
Chamaetia	Denticulatae	Salix pseudowolohoensis
Chamaetia	Denticulatae	Salix rhoophila
Chamaetia	Denticulatae	Salix tangii
Chamaetia	Denticulatae	Salix tenella
Chamaetia	Denticulatae	Salix wangiana
Chamaetia	Denticulatae	Salix xizangensis
Chamaetia	Denticulatae	Salix zangica
Chamaetia	Denticulatae	Salix zhegushanica
Chamaetia	Denticulatae	Salix zhouquensis
Chamaetia	Eriocladae	Salix amphibola
Chamaetia	Eriocladae	Salix bouffordii
Chamaetia	Eriocladae	Salix dibapha
Chamaetia	Eriocladae	Salix driophila
Chamaetia	Eriocladae	Salix erioclada
Chamaetia	Eriocladae	Salix hupehensis
Chamaetia	Eriocladae	Salix inamoena
Chamaetia	Eriocladae	Salix resecta
Chamaetia	Eriocladae	Salix wolohoensis
Chamaetia	Floccosae	Salix annulifera
Chamaetia	Floccosae	Salix coggygria
Chamaetia	Floccosae	Salix elongata
Chamaetia	Floccosae	Salix faxonianoides
Chamaetia	Floccosae	Salix floccosa
Chamaetia	Floccosae	Salix jingdongensis
Chamaetia	Floccosae	Salix kungmuensis
Chamaetia	Floccosae	Salix microphyta
Chamaetia	Floccosae	Salix opsimantha
Chamaetia	Floccosae	Salix resectoides
Chamaetia	Floccosae	Salix staintoniana
Chamaetia	Floccosae	Salix thomsoniana
Chamaetia	Floccosae	Salix vaccinioides
Chamaetia	Floccosae	Salix zayulica
Chamaetia	Fulvopubescentes	Salix doii
Chamaetia	Fulvopubescentes	Salix fulvopubescens
Chamaetia	Fulvopubescentes	Salix morrisonicola
Chamaetia	Fulvopubescentes	Salix okamotoana
Chamaetia	Fulvopubescentes	Salix tagawana
Chamaetia	Fulvopubescentes	Salix taiwanalpina
Chamaetia	Fulvopubescentes	Salix takasagoalpina
Chamaetia	Glaucae	Salix alatavica
Chamaetia	Glaucae	Salix arctica
Chamaetia	Glaucae	Salix brachycarpa
Chamaetia	Glaucae	Salix cascadensis
Chamaetia	Glaucae	Salix glauca
Chamaetia	Glaucae	Salix glaucosericea
Chamaetia	Glaucae	Salix jejuna
Chamaetia	Glaucae	Salix kurilensis
Chamaetia	Glaucae	Salix metaglauca
Chamaetia	Glaucae	Salix nakamurana
Chamaetia	Glaucae	Salix niphoclada
Chamaetia	Glaucae	Salix ovalifolia
Chamaetia	Glaucae	Salix petrophila
Chamaetia	Glaucae	Salix pyrenaica
Chamaetia	Glaucae	Salix reptans
Chamaetia	Glaucae	Salix schmidtiana
Chamaetia	Glaucae	Salix sphenophylla
Chamaetia	Glaucae	Salix stolonifera
Chamaetia	Herbella	Salix herbacea
Chamaetia	Herbella	Salix nasarovii
Chamaetia	Herbella	Salix nummularia
Chamaetia	Herbella	Salix olaensis
Chamaetia	Herbella	Salix polaris
Chamaetia	Herbella	Salix retusa
Chamaetia	Herbella	Salix serpillifolia
Chamaetia	Herbella	Salix serpyllifolia
Chamaetia	Herbella	Salix turczaninowii
Chamaetia	Heterochromae	Salix alfredii
Chamaetia	Heterochromae	Salix heterochroma
Chamaetia	Heterochromae	Salix longissimipedicellaris
Chamaetia	Heterochromae	Salix paraheterochroma
Chamaetia	Heterochromae	Salix taishanensis
Chamaetia	Heterochromae	Salix trichocarpa
Chamaetia	Heterochromae	Salix yadongensis
Chamaetia	Lindleyanae	Salix anticecrenata
Chamaetia	Lindleyanae	Salix brachista
Chamaetia	Lindleyanae	Salix calyculata
Chamaetia	Lindleyanae	Salix clathrata
Chamaetia	Lindleyanae	Salix crenata
Chamaetia	Lindleyanae	Salix flabellaris
Chamaetia	Lindleyanae	Salix glareorum
Chamaetia	Lindleyanae	Salix gyirongensis
Chamaetia	Lindleyanae	Salix hirticaulis
Chamaetia	Lindleyanae	Salix hylematica
Chamaetia	Lindleyanae	Salix kamanica
Chamaetia	Lindleyanae	Salix kangdingensis
Chamaetia	Lindleyanae	Salix lindleyana
Chamaetia	Lindleyanae	Salix ludingensis
Chamaetia	Lindleyanae	Salix oreophila
Chamaetia	Lindleyanae	Salix ovatomicrophylla
Chamaetia	Lindleyanae	Salix paraflabellaris
Chamaetia	Lindleyanae	Salix pilosomicrophylla
Chamaetia	Lindleyanae	Salix piptotricha
Chamaetia	Lindleyanae	Salix pseudocalyculata
Chamaetia	Lindleyanae	Salix scopulicola
Chamaetia	Lindleyanae	Salix serpyllum
Chamaetia	Lindleyanae	Salix souliei
Chamaetia	Magnificae	Salix contortiapiculata
Chamaetia	Magnificae	Salix limprichtii
Chamaetia	Magnificae	Salix magnifica
Chamaetia	Magnificae	Salix medogensis
Chamaetia	Magnificae	Salix moupinensis
Chamaetia	Magnificae	Salix omeiensis
Chamaetia	Magnificae	Salix pella
Chamaetia	Magnificae	Salix radinostachya
Chamaetia	Magnificae	Salix xiaoguangshanica
Chamaetia	Myrtilloides	Salix alpina
Chamaetia	Myrtilloides	Salix arctophila
Chamaetia	Myrtilloides	Salix athabascensis
Chamaetia	Myrtilloides	Salix berberifolia
Chamaetia	Myrtilloides	Salix breviserrata
Chamaetia	Myrtilloides	Salix cacuminis
Chamaetia	Myrtilloides	Salix chamissonis
Chamaetia	Myrtilloides	Salix chlorolepis
Chamaetia	Myrtilloides	Salix fuscescens
Chamaetia	Myrtilloides	Salix myrsinites
Chamaetia	Myrtilloides	Salix myrtilloides
Chamaetia	Myrtilloides	Salix pedicellaris
Chamaetia	Myrtilloides	Salix phlebophylla
Chamaetia	Myrtilloides	Salix raupii
Chamaetia	Myrtilloides	Salix rectijulis
Chamaetia	Myrtilloides	Salix rotundifolia
Chamaetia	Myrtilloides	Salix saxatilis
Chamaetia	Myrtilloides	Salix tschuktschorum
Chamaetia	Myrtilloides	Salix uva-ursi
Chamaetia	Myrtilloides	Salix vyshinii
Chamaetia	Psilostigmatae	Salix argyrophegga
Chamaetia	Psilostigmatae	Salix argyrotrichocarpa
Chamaetia	Psilostigmatae	Salix balfouriana
Chamaetia	Psilostigmatae	Salix bistyla
Chamaetia	Psilostigmatae	Salix daliensis
Chamaetia	Psilostigmatae	Salix daltoniana
Chamaetia	Psilostigmatae	Salix divergentistyla
Chamaetia	Psilostigmatae	Salix eriostachya
Chamaetia	Psilostigmatae	Salix ernestii
Chamaetia	Psilostigmatae	Salix fargesii
Chamaetia	Psilostigmatae	Salix fengiana
Chamaetia	Psilostigmatae	Salix gonggashanica
Chamaetia	Psilostigmatae	Salix nujiangensis
Chamaetia	Psilostigmatae	Salix phaidima
Chamaetia	Psilostigmatae	Salix phanera
Chamaetia	Psilostigmatae	Salix plocotricha
Chamaetia	Psilostigmatae	Salix psilostigma
Chamaetia	Psilostigmatae	Salix qamdoensis
Chamaetia	Psilostigmatae	Salix salwinensis
Chamaetia	Psilostigmatae	Salix sikkimensis
Chamaetia	Psilostigmatae	Salix spathulifolia
Chamaetia	Psilostigmatae	Salix spodiophylla
Chamaetia	Sclerophyllae	Salix atopantha
Chamaetia	Sclerophyllae	Salix biondiana
Chamaetia	Sclerophyllae	Salix cupularis
Chamaetia	Sclerophyllae	Salix dalungensis
Chamaetia	Sclerophyllae	Salix gilashanica
Chamaetia	Sclerophyllae	Salix gyamdaensis
Chamaetia	Sclerophyllae	Salix jinchuanica
Chamaetia	Sclerophyllae	Salix juparica
Chamaetia	Sclerophyllae	Salix kongbanica
Chamaetia	Sclerophyllae	Salix maizhokunggarensis
Chamaetia	Sclerophyllae	Salix muliensis
Chamaetia	Sclerophyllae	Salix neoamnematchinensis
Chamaetia	Sclerophyllae	Salix occidentalisinensis
Chamaetia	Sclerophyllae	Salix oritrepha
Chamaetia	Sclerophyllae	Salix pseudospissa
Chamaetia	Sclerophyllae	Salix qinlingica
Chamaetia	Sclerophyllae	Salix rockii
Chamaetia	Sclerophyllae	Salix sclerophylla
Chamaetia	Sclerophyllae	Salix sclerophylloides
Chamaetia	Sclerophyllae	Salix taipaiensis
Chamaetia	Sclerophyllae	Salix wuxuhaiensis
Chamaetia	Setchellianae	Salix setchelliana
Vetrix	Arbuscella	Salix arbuscula
Vetrix	Arbuscella	Salix arbusculoides
Vetrix	Arbuscella	Salix basaltica
Vetrix	Arbuscella	Salix boganidensis
Vetrix	Arbuscella	Salix divaricata
Vetrix	Arbuscella	Salix dshugdshurica
Vetrix	Arbuscella	Salix foetida
Vetrix	Arbuscella	Salix kazbekensis
Vetrix	Arbuscella	Salix kikodseae
Vetrix	Arbuscella	Salix moczalovae
Vetrix	Arbuscella	Salix paraphylicifolia
Vetrix	Arbuscella	Salix phylicifolia
Vetrix	Arbuscella	Salix rhamnifolia
Vetrix	Arbuscella	Salix saposhnikovii
Vetrix	Arbuscella	Salix tianschanica
Vetrix	Arbuscella	Salix waldsteiniana
Vetrix	Argyraceae	Salix argyracea
Vetrix	Argyraceae	Salix neolapponum
Vetrix	Argyrocarpae	Salix argyrocarpa
Vetrix	Caesiae	Salix caesia
Vetrix	Caesiae	Salix integra
Vetrix	Caesiae	Salix tarbagataica
Vetrix	Caesiae	Salix tschujensis
Vetrix	Canae	Salix elaeagnos
Vetrix	Canae	Salix eleagnos
Vetrix	Candidae	Salix candida
Vetrix	Cheilophilae	Salix cheilophila
Vetrix	Cheilophilae	Salix cyanolimnea
Vetrix	Cheilophilae	Salix microstachya
Vetrix	Cheilophilae	Salix wilhelmsiana
Vetrix	Cordatae	Salix eriocephala
Vetrix	Cordatae	Salix famelica
Vetrix	Cordatae	Salix ligulifolia
Vetrix	Cordatae	Salix lutea
Vetrix	Cordatae	Salix monochroma
Vetrix	Cordatae	Salix prolixa
Vetrix	Cordatae	Salix turnorii
Vetrix	Daphnella	Salix acutifolia
Vetrix	Daphnella	Salix baileyi
Vetrix	Daphnella	Salix daphnoides
Vetrix	Daphnella	Salix kangensis
Vetrix	Daphnella	Salix rorida
Vetrix	Daphnella	Salix skvortzovii
Vetrix	Flavidae	Salix gordejevii
Vetrix	Geyerianae	Salix geyeriana
Vetrix	Geyerianae	Salix lemmonii
Vetrix	Geyerianae	Salix petiolaris
Vetrix	Glabrella	Salix crataegifolia
Vetrix	Glabrella	Salix glabra
Vetrix	Glabrella	Salix jenisseensis
Vetrix	Glabrella	Salix woroschilovii
Vetrix	Griseae	Salix sericea
Vetrix	Haoanae	Salix haoana
Vetrix	Haoanae	Salix liouana
Vetrix	Haoanae	Salix permollis
Vetrix	Haoanae	Salix pseudopermollis
Vetrix	Haoanae	Salix sinopurpurea
Vetrix	Hastatae	Salix apoda
Vetrix	Hastatae	Salix arizonica
Vetrix	Hastatae	Salix ballii
Vetrix	Hastatae	Salix barclayi
Vetrix	Hastatae	Salix boothii
Vetrix	Hastatae	Salix commutata
Vetrix	Hastatae	Salix cordata
Vetrix	Hastatae	Salix eastwoodiae
Vetrix	Hastatae	Salix farriae
Vetrix	Hastatae	Salix fedtschenkoi
Vetrix	Hastatae	Salix hastata
Vetrix	Hastatae	Salix japonica
Vetrix	Hastatae	Salix karelinii
Vetrix	Hastatae	Salix monticola
Vetrix	Hastatae	Salix myricoides
Vetrix	Hastatae	Salix myrtillifolia
Vetrix	Hastatae	Salix orestera
Vetrix	Hastatae	Salix pseudomonticola
Vetrix	Hastatae	Salix pseudomyrsinites
Vetrix	Hastatae	Salix pyrifolia
Vetrix	Hastatae	Salix pyrolifolia
Vetrix	Hastatae	Salix rupifraga
Vetrix	Hastatae	Salix shiraii
Vetrix	Hastatae	Salix wolfii
Vetrix	Helix	Salix amplexicaulis
Vetrix	Helix	Salix blakii
Vetrix	Helix	Salix capusii
Vetrix	Helix	Salix carmanica
Vetrix	Helix	Salix caspica
Vetrix	Helix	Salix coesia
Vetrix	Helix	Salix donggouxianica
Vetrix	Helix	Salix elbursensis
Vetrix	Helix	Salix gilgiana
Vetrix	Helix	Salix gracilior
Vetrix	Helix	Salix kirilowiana
Vetrix	Helix	Salix koeieana
Vetrix	Helix	Salix koriyanagi
Vetrix	Helix	Salix lamashanensis
Vetrix	Helix	Salix ledebourana
Vetrix	Helix	Salix leveilleana
Vetrix	Helix	Salix linearifolia
Vetrix	Helix	Salix linearistipularis
Vetrix	Helix	Salix michelsonii
Vetrix	Helix	Salix miyabeana
Vetrix	Helix	Salix niedzwieckii
Vetrix	Helix	Salix olgae
Vetrix	Helix	Salix psammophila
Vetrix	Helix	Salix purpurea
Vetrix	Helix	Salix pycnostachya
Vetrix	Helix	Salix rizeensis
Vetrix	Helix	Salix sericocarpa
Vetrix	Helix	Salix suchowensis
Vetrix	Helix	Salix sungkianica
Vetrix	Helix	Salix tenuijulis
Vetrix	Helix	Salix vinogradovii
Vetrix	Helix	Salix yanbianica
Vetrix	Helix	Salix yumenensis
Vetrix	Hukaoana	Salix hukaoana
Vetrix	Incubaceae	Salix brachypoda
Vetrix	Incubaceae	Salix repens
Vetrix	Incubaceae	Salix rosmarinifolia
Vetrix	Incubaceae	Salix schugnanica
Vetrix	Incubaceae	Salix subopposita
Vetrix	Lanatae	Salix bhutanensis
Vetrix	Lanatae	Salix calcicola
Vetrix	Lanatae	Salix lanata
Vetrix	Lanatae	Salix lasiopes
Vetrix	Lanatae	Salix nuristanica
Vetrix	Lanatae	Salix recurvigemmis
Vetrix	Lanatae	Salix richardsonii
Vetrix	Lanatae	Salix tweedyi
Vetrix	Mexicanae	Salix irrorata
Vetrix	Mexicanae	Salix lasiolepis
Vetrix	Mexicanae	Salix mexicana
Vetrix	Mexicanae	Salix riskindii
Vetrix	Mexicanae	Salix tracyi
Vetrix	Nigricantes	Salix aegaea
Vetrix	Nigricantes	Salix apennina
Vetrix	Nigricantes	Salix hegetschweileri
Vetrix	Nigricantes	Salix kaptarae
Vetrix	Nigricantes	Salix mielichhoferi
Vetrix	Nigricantes	Salix myrsinifolia
Vetrix	Nigricantes	Salix nebrodensis
Vetrix	Nigricantes	Salix tyrrhenica
Vetrix	Phylicifoliae	Salix bicolor
Vetrix	Phylicifoliae	Salix drummondiana
Vetrix	Phylicifoliae	Salix pellita
Vetrix	Phylicifoliae	Salix planifolia
Vetrix	Phylicifoliae	Salix pulchra
Vetrix	Phylicifoliae	Salix tyrrellii
Vetrix	Sieboldianae	Salix hylonoma
Vetrix	Sieboldianae	Salix reinii
Vetrix	Sieboldianae	Salix sieboldiana
Vetrix	Sieboldianae	Salix yuhuangshanensis
Vetrix	Sitchenses	Salix breweri
Vetrix	Sitchenses	Salix delnortensis
Vetrix	Sitchenses	Salix jepsonii
Vetrix	Sitchenses	Salix sitchensis
Vetrix	Subviminales	Salix gracilistyla
Vetrix	Subviminales	Salix lanifera
Vetrix	Subviminales	Salix myrtillacea
Vetrix	Subviminales	Salix obscura
Vetrix	Subviminales	Salix rhododendrifolia
Vetrix	Subviminales	Salix taoensis
Vetrix	Unplaced	Salix bangongensis
Vetrix	Unplaced	Salix songarica
Vetrix	Unplaced	Salix sphaeronymphe
Vetrix	Variegatae	Salix kouytchensis
Vetrix	Variegatae	Salix variegata
Vetrix	Vetrix	Salix abscondita
Vetrix	Vetrix	Salix aegyptiaca
Vetrix	Vetrix	Salix anatolica
Vetrix	Vetrix	Salix appendiculata
Vetrix	Vetrix	Salix atrocinerea
Vetrix	Vetrix	Salix aurita
Vetrix	Vetrix	Salix baladehensis
Vetrix	Vetrix	Salix bebbiana
Vetrix	Vetrix	Salix caprea
Vetrix	Vetrix	Salix caucasica
Vetrix	Vetrix	Salix cinerea
Vetrix	Vetrix	Salix discolor
Vetrix	Vetrix	Salix firouzkuhensis
Vetrix	Vetrix	Salix floderusii
Vetrix	Vetrix	Salix futura
Vetrix	Vetrix	Salix gussonei
Vetrix	Vetrix	Salix hookeriana
Vetrix	Vetrix	Salix hsinganica
Vetrix	Vetrix	Salix humilis
Vetrix	Vetrix	Salix iliensis
Vetrix	Vetrix	Salix insignis
Vetrix	Vetrix	Salix ionica
Vetrix	Vetrix	Salix kuznetzowii
Vetrix	Vetrix	Salix lacus-tari
Vetrix	Vetrix	Salix laggeri
Vetrix	Vetrix	Salix oropotamica
Vetrix	Vetrix	Salix paradoxa
Vetrix	Vetrix	Salix pedicellata
Vetrix	Vetrix	Salix pseudodepressa
Vetrix	Vetrix	Salix pseudomedemii
Vetrix	Vetrix	Salix pseudowallichiana
Vetrix	Vetrix	Salix raddeana
Vetrix	Vetrix	Salix salvifolia
Vetrix	Vetrix	Salix scouleriana
Vetrix	Vetrix	Salix shandanensis
Vetrix	Vetrix	Salix silesiaca
Vetrix	Vetrix	Salix sinica
Vetrix	Vetrix	Salix starkeana
Vetrix	Vetrix	Salix taraikensis
Vetrix	Vetrix	Salix tarraconensis
Vetrix	Vetrix	Salix vulpina
Vetrix	Vetrix	Salix wallichiana
Vetrix	Villosae	Salix alaxensis
Vetrix	Villosae	Salix barrattiana
Vetrix	Villosae	Salix helvetica
Vetrix	Villosae	Salix krylovii
Vetrix	Villosae	Salix lapponum
Vetrix	Villosae	Salix silicicola
Vetrix	Vimen	Salix armenorossica
Vetrix	Vimen	Salix characta
Vetrix	Vimen	Salix dasyclados
Vetrix	Vimen	Salix pantosericea
Vetrix	Vimen	Salix rehderiana
Vetrix	Vimen	Salix sachalinensis
Vetrix	Vimen	Salix sajanensis
Vetrix	Vimen	Salix schwerinii
Vetrix	Vimen	Salix siuzevii
Vetrix	Vimen	Salix turanica
Vetrix	Vimen	Salix udensis
Vetrix	Vimen	Salix viminalis
Vetrix	Xanthicolae	Salix xanthicola
Unplaced	Unplaced	Salix arrigonii
Unplaced	Unplaced	Salix brutia
Unplaced	Unplaced	Salix uralicola
Unplaced	Unplaced	Salix ustnerensis
